# Supplementary material for: 6,6′-Dieth­oxy-2,2′-[4-methyl-1,2-phenyl­enebis(nitrilo­methanylyl­idene)]diphenol aceto­nitrile monosolvate
Source: Acta Crystallogr Sect E Struct Rep Online. 2013 Oct 26;69(Pt 11):o1714. doi: 10.1107/S1600536813028845 (PMC3884362; doi:10.1107/S1600536813028845)
Supplement: Supplementary file 1 [file e-69-o1714-sup1.cif]

##############################################################################
#                                                                            #
# This CIF contains the data in a paper accepted for publication in          #
# Acta Crystallographica Section E. It conforms to the requirements of       #
# Notes for Authors for Acta Crystallographica Section E, and has been       #
# peer reviewed under the auspices of the IUCr Commission on Journals.       #
#                                                                            #
# Full details of the Crystallographic Information File format               #
# are given in the paper "The Crystallographic Information File (CIF):       #
# a New Standard Archive File for Crystallography" by S. R. Hall, F. H.      #
# Allen and I. D. Brown [Acta Cryst. (1991), A47, 655-685].                  #
#                                                                            #
# The current version of the core CIF dictionary is obtainable from          #
# ftp://ftp.iucr.org/pub/cif_core.dic.                                       #
#                                                                            #
# Software is freely available for graphical display of the structure(s)     #
# in this CIF. For information consult the CIF software page                 #
# http://www.iucr.org/resources/cif/software.                                #
#                                                                            #
# This file may be used for bona fide research purposes within the           #
# scientific community so long as proper attribution is given to the journal # 
# article from which it was obtained.                                        #
#                                                                            #
##############################################################################
data_I
_audit_creation_method     SHELXL-97
_database_code_depnum_ccdc_archive     'CCDC 967518'
_chemical_name_systematic
;
6,6'-Diethoxy-2,2'-[4-methyl-1,2-phenylenebis(nitrilomethanylylidene)]diphenol
acetonitrile monosolvate
;
_chemical_name_common     ?
_chemical_formula_moiety     'C25 H26 N2 O4, C2 H3 N'
_chemical_formula_sum     'C27 H29 N3 O4'
_chemical_formula_iupac     'C25 H26 N2 O4, C2 H3 N'
_chemical_formula_weight     459.53
_chemical_melting_point     ?
_symmetry_cell_setting     monoclinic
_symmetry_space_group_name_H-M     'P 21/c'
_symmetry_space_group_name_Hall     '-P 2ybc'
loop_
    _symmetry_equiv_pos_as_xyz
    'x, y, z'
    '-x, y+1/2, -z+1/2'
    '-x, -y, -z'
    'x, -y-1/2, z-1/2'
_cell_length_a     11.580(3)
_cell_length_b     24.999(7)
_cell_length_c     8.995(3)
_cell_angle_alpha     90.00
_cell_angle_beta     106.891(6)
_cell_angle_gamma     90.00
_cell_volume     2491.7(12)
_cell_formula_units_Z     4
_cell_measurement_reflns_used     1236
_cell_measurement_theta_min     2.314
_cell_measurement_theta_max     26.307
_cell_measurement_temperature     293(2)
_exptl_crystal_description     block
_exptl_crystal_colour     orange
_exptl_crystal_size_max     0.17
_exptl_crystal_size_mid     0.11
_exptl_crystal_size_min     0.09
_exptl_crystal_density_diffrn     1.225
_exptl_crystal_density_meas     ?
_exptl_crystal_density_method     'not measured'
_exptl_crystal_F_000     976
_exptl_absorpt_coefficient_mu     0.083
_exptl_absorpt_correction_type     multi-scan
_exptl_absorpt_process_details     '(SADABS; Sheldrick, 2008<i>a</i>)'
_exptl_absorpt_correction_T_min     0.9860
_exptl_absorpt_correction_T_max     0.9926
_exptl_special_details
;
;
_diffrn_ambient_temperature     293(2)
_diffrn_radiation_type     MoK\a
_diffrn_radiation_wavelength     0.71073
_diffrn_radiation_source     'fine-focus sealed tube'
_diffrn_radiation_monochromator     graphite
_diffrn_measurement_device_type     'Bruker APEXII CCD area-detector'
_diffrn_measurement_method     '\f and \w scans'
_diffrn_detector_area_resol_mean     ?
_diffrn_reflns_number     12206
_diffrn_reflns_av_R_equivalents     0.1224
_diffrn_reflns_av_sigmaI/netI     0.1791
_diffrn_reflns_theta_min     1.84
_diffrn_reflns_theta_max     25.01
_diffrn_reflns_theta_full     25.01
_diffrn_measured_fraction_theta_max     0.997
_diffrn_measured_fraction_theta_full     0.997
_diffrn_reflns_limit_h_min     -13
_diffrn_reflns_limit_h_max     12
_diffrn_reflns_limit_k_min     -29
_diffrn_reflns_limit_k_max     29
_diffrn_reflns_limit_l_min     -4
_diffrn_reflns_limit_l_max     10
_diffrn_standards_number     ?
_diffrn_standards_interval_count     ?
_diffrn_standards_interval_time     ?
_diffrn_standards_decay_%     ?
_refine_special_details
;
Refinement of <i>F</i>^2^ against ALL reflections. The weighted <i>R</i>-factor
<i>wR</i> and goodness of fit <i>S</i> are based on <i>F</i>^2^, conventional
<i>R</i>-factors <i>R</i> are based on <i>F</i>, with <i>F</i> set to zero for
negative <i>F</i>^2^. The threshold expression of <i>F</i>^2^ >
\s(<i>F</i>^2^) is used only for calculating <i>R</i>-factors(gt) <i>etc</i>.
and is not relevant to the choice of reflections for refinement.
<i>R</i>-factors based on <i>F</i>^2^ are statistically about twice as large
as those based on <i>F</i>, and <i>R</i>- factors based on ALL data will be
even larger.
;
_reflns_number_total     4387
_reflns_number_gt     2242
_reflns_threshold_expression     I>2sigma(I)
_refine_ls_structure_factor_coef     Fsqd
_refine_ls_matrix_type     full
_refine_ls_R_factor_all     0.2566
_refine_ls_R_factor_gt     0.0609
_refine_ls_wR_factor_gt     0.1096
_refine_ls_wR_factor_ref     0.1708
_refine_ls_goodness_of_fit_ref     0.906
_refine_ls_restrained_S_all     0.906
_refine_ls_number_reflns     4387
_refine_ls_number_parameters     313
_refine_ls_number_restraints     0
_refine_ls_hydrogen_treatment     constr
_refine_ls_weighting_scheme     calc
_refine_ls_weighting_details
                 'calc w=1/[\s^2^(Fo^2^)+(0.0517P)^2^] where P=(Fo^2^+2Fc^2^)/3'
_atom_sites_solution_hydrogens     geom
_atom_sites_solution_primary     direct
_atom_sites_solution_secondary     difmap
_refine_ls_shift/su_max     0.011
_refine_ls_shift/su_mean     0.001
_refine_diff_density_max     0.139
_refine_diff_density_min     -0.167
_refine_ls_extinction_method     none
_refine_ls_extinction_coef     ?
loop_
    _atom_type_symbol
    _atom_type_description
    _atom_type_scat_dispersion_real
    _atom_type_scat_dispersion_imag
    _atom_type_scat_source
    'C' 'C' 0.0033 0.0016
                         'International Tables Vol C Tables 4.2.6.8 and 6.1.1.4'
    'H' 'H' 0.0000 0.0000
                         'International Tables Vol C Tables 4.2.6.8 and 6.1.1.4'
    'N' 'N' 0.0061 0.0033
                         'International Tables Vol C Tables 4.2.6.8 and 6.1.1.4'
    'O' 'O' 0.0106 0.0060
                         'International Tables Vol C Tables 4.2.6.8 and 6.1.1.4'
_computing_data_collection     'APEX2 (Bruker, 2004)'
_computing_cell_refinement     'SAINT-Plus (Bruker, 2001)'
_computing_data_reduction     'SAINT-Plus (Bruker, 2001)'
_computing_structure_solution     'SHELXS97 (Sheldrick, 2008<i>b</i>'
_computing_structure_refinement     'SHELXL97 (Sheldrick, 2008<i>b</i>)'
_computing_molecular_graphics     'SHELXTL (Sheldrick, 2008<i>b</i>)'
_computing_publication_material     'SHELXTL (Sheldrick, 2008<i>b</i>)'
loop_
    _atom_site_type_symbol
    _atom_site_label
    _atom_site_fract_x
    _atom_site_fract_y
    _atom_site_fract_z
    _atom_site_U_iso_or_equiv
    _atom_site_adp_type
    _atom_site_calc_flag
    _atom_site_refinement_flags
    _atom_site_occupancy
    _atom_site_symmetry_multiplicity
    _atom_site_disorder_assembly
    _atom_site_disorder_group
    O O1 0.7285(3) 0.11495(14) 0.4282(4) 0.0813(10) Uani d . 1 1 . .
    H H1 0.7486 0.0945 0.3688 0.122 Uiso calc R 1 1 . .
    O O2 0.5747(3) 0.09311(14) 0.0478(4) 0.0904(11) Uani d . 1 1 . .
    H H2 0.6313 0.0732 0.0889 0.136 Uiso calc R 1 1 . .
    O O3 0.6804(4) 0.19431(15) 0.5910(4) 0.1040(13) Uani d . 1 1 . .
    O O4 0.3638(3) 0.13571(16) -0.0824(4) 0.1035(13) Uani d . 1 1 . .
    N N1 0.8803(3) 0.06746(18) 0.3066(4) 0.0636(11) Uani d . 1 1 . .
    N N2 0.7374(3) 0.02192(14) 0.0410(4) 0.0625(11) Uani d . 1 1 . .
    N N3 0.2332(5) 0.1357(3) 0.3047(7) 0.163(3) Uani d . 1 1 . .
    C C1 0.9221(5) 0.1516(2) 0.4400(5) 0.0645(13) Uani d . 1 1 . .
    C C2 0.8122(5) 0.1537(2) 0.4743(6) 0.0672(13) Uani d . 1 1 . .
    C C3 0.7888(6) 0.1968(2) 0.5600(6) 0.0740(15) Uani d . 1 1 . .
    C C4 0.8739(6) 0.2366(2) 0.6093(6) 0.0879(17) Uani d . 1 1 . .
    H H4 0.8591 0.2649 0.6682 0.105 Uiso calc R 1 1 . .
    C C5 0.9807(6) 0.2343(3) 0.5712(7) 0.0958(19) Uani d . 1 1 . .
    H H5 1.0361 0.2621 0.6017 0.115 Uiso calc R 1 1 . .
    C C6 1.0070(5) 0.1926(2) 0.4900(6) 0.0831(16) Uani d . 1 1 . .
    H H6 1.0806 0.1912 0.4679 0.100 Uiso calc R 1 1 . .
    C C7 0.9526(4) 0.1072(2) 0.3588(5) 0.0668(14) Uani d . 1 1 . .
    H H7 1.0283 0.1068 0.3424 0.080 Uiso calc R 1 1 . .
    C C8 0.6624(6) 0.2277(3) 0.7098(7) 0.136(2) Uani d . 1 1 . .
    H H8A 0.6499 0.2643 0.6729 0.163 Uiso calc R 1 1 . .
    H H8B 0.7333 0.2268 0.7995 0.163 Uiso calc R 1 1 . .
    C C9 0.5578(7) 0.2092(3) 0.7534(9) 0.161(3) Uani d . 1 1 . .
    H H9A 0.4886 0.2086 0.6632 0.242 Uiso calc R 1 1 . .
    H H9B 0.5428 0.2330 0.8296 0.242 Uiso calc R 1 1 . .
    H H9C 0.5727 0.1738 0.7961 0.242 Uiso calc R 1 1 . .
    C C10 0.3962(5) 0.0948(2) -0.1623(7) 0.0775(15) Uani d . 1 1 . .
    C C11 0.5093(4) 0.0717(2) -0.0890(6) 0.0646(13) Uani d . 1 1 . .
    C C12 0.5510(4) 0.0303(2) -0.1607(6) 0.0676(14) Uani d . 1 1 . .
    C C13 0.4802(5) 0.0110(2) -0.3033(6) 0.1016(19) Uani d . 1 1 . .
    H H13 0.5082 -0.0169 -0.3521 0.122 Uiso calc R 1 1 . .
    C C14 0.3700(5) 0.0329(3) -0.3710(7) 0.1034(19) Uani d . 1 1 . .
    H H14 0.3226 0.0196 -0.4656 0.124 Uiso calc R 1 1 . .
    C C15 0.3277(5) 0.0744(2) -0.3020(7) 0.0897(17) Uani d . 1 1 . .
    H H15 0.2520 0.0889 -0.3501 0.108 Uiso calc R 1 1 . .
    C C16 0.6679(5) 0.00675(19) -0.0889(6) 0.0761(15) Uani d . 1 1 . .
    H H16 0.6935 -0.0210 -0.1406 0.091 Uiso calc R 1 1 . .
    C C17 0.2618(5) 0.1673(2) -0.1656(7) 0.119(2) Uani d . 1 1 . .
    H H17A 0.1879 0.1467 -0.1840 0.142 Uiso calc R 1 1 . .
    H H17B 0.2705 0.1785 -0.2650 0.142 Uiso calc R 1 1 . .
    C C18 0.2581(6) 0.2146(3) -0.0671(8) 0.164(3) Uani d . 1 1 . .
    H H18A 0.2607 0.2029 0.0355 0.246 Uiso calc R 1 1 . .
    H H18B 0.1851 0.2343 -0.1116 0.246 Uiso calc R 1 1 . .
    H H18C 0.3264 0.2371 -0.0615 0.246 Uiso calc R 1 1 . .
    C C19 0.9238(4) 0.0225(2) 0.2448(6) 0.0616(13) Uani d . 1 1 . .
    C C20 0.8512(4) -0.0026(2) 0.1097(6) 0.0606(13) Uani d . 1 1 . .
    C C21 0.8941(4) -0.0476(2) 0.0549(5) 0.0726(14) Uani d . 1 1 . .
    H H21 0.8461 -0.0644 -0.0338 0.087 Uiso calc R 1 1 . .
    C C22 1.0074(5) -0.0684(2) 0.1290(6) 0.0714(15) Uani d . 1 1 . .
    C C23 1.0780(5) -0.0442(2) 0.2597(7) 0.0825(16) Uani d . 1 1 . .
    H H23 1.1537 -0.0582 0.3102 0.099 Uiso calc R 1 1 . .
    C C24 1.0373(4) 0.0007(2) 0.3168(5) 0.0755(15) Uani d . 1 1 . .
    H H24 1.0866 0.0171 0.4056 0.091 Uiso calc R 1 1 . .
    C C25 1.0510(4) -0.1184(2) 0.0656(6) 0.1002(18) Uani d . 1 1 . .
    H H25A 1.1363 -0.1158 0.0802 0.150 Uiso calc R 1 1 . .
    H H25B 1.0097 -0.1218 -0.0432 0.150 Uiso calc R 1 1 . .
    H H25C 1.0345 -0.1493 0.1197 0.150 Uiso calc R 1 1 . .
    C C26 0.4564(5) 0.1408(2) 0.3195(7) 0.142(3) Uani d . 1 1 . .
    H H26A 0.4775 0.1771 0.3037 0.213 Uiso calc R 1 1 . .
    H H26B 0.4710 0.1184 0.2402 0.213 Uiso calc R 1 1 . .
    H H26C 0.5046 0.1287 0.4196 0.213 Uiso calc R 1 1 . .
    C C27 0.3299(7) 0.1382(2) 0.3121(7) 0.107(2) Uani d . 1 1 . .
loop_
    _atom_site_aniso_label
    _atom_site_aniso_U_11
    _atom_site_aniso_U_22
    _atom_site_aniso_U_33
    _atom_site_aniso_U_12
    _atom_site_aniso_U_13
    _atom_site_aniso_U_23
    O1 0.062(2) 0.089(3) 0.090(3) -0.013(2) 0.0185(18) -0.025(2)
    O2 0.078(3) 0.113(3) 0.068(2) 0.030(2) 0.001(2) -0.010(2)
    O3 0.091(3) 0.121(3) 0.103(3) -0.009(2) 0.032(2) -0.045(2)
    O4 0.088(3) 0.118(3) 0.095(3) 0.047(2) 0.013(2) 0.004(3)
    N1 0.059(3) 0.070(3) 0.060(3) 0.003(2) 0.013(2) 0.004(2)
    N2 0.052(3) 0.068(3) 0.061(3) 0.004(2) 0.006(2) 0.004(2)
    N3 0.094(4) 0.244(7) 0.155(5) -0.029(5) 0.045(5) 0.001(5)
    C1 0.073(4) 0.066(4) 0.046(3) -0.008(3) 0.006(3) -0.002(3)
    C2 0.059(4) 0.072(4) 0.063(3) 0.000(3) 0.006(3) 0.006(3)
    C3 0.079(4) 0.080(4) 0.055(4) 0.008(4) 0.007(3) -0.008(3)
    C4 0.106(5) 0.069(4) 0.074(4) -0.003(4) 0.003(4) -0.011(3)
    C5 0.085(5) 0.090(5) 0.096(5) -0.025(4) 0.000(4) 0.009(4)
    C6 0.082(4) 0.083(4) 0.075(4) -0.008(4) 0.008(3) 0.012(3)
    C7 0.057(3) 0.089(4) 0.052(3) -0.001(3) 0.011(3) 0.008(3)
    C8 0.141(6) 0.161(7) 0.106(5) 0.008(6) 0.035(5) -0.044(5)
    C9 0.178(7) 0.151(7) 0.192(7) -0.023(5) 0.112(6) -0.049(5)
    C10 0.065(4) 0.089(4) 0.074(4) 0.007(3) 0.014(3) 0.012(4)
    C11 0.053(3) 0.081(4) 0.053(4) -0.002(3) 0.005(3) 0.006(3)
    C12 0.065(4) 0.073(4) 0.060(4) 0.006(3) 0.011(3) -0.002(3)
    C13 0.093(4) 0.110(5) 0.077(4) 0.016(4) -0.015(4) -0.018(4)
    C14 0.088(5) 0.116(5) 0.080(4) 0.006(4) -0.016(4) -0.012(4)
    C15 0.069(4) 0.110(5) 0.075(5) 0.002(4) -0.003(4) 0.017(4)
    C16 0.070(4) 0.085(4) 0.070(4) 0.015(3) 0.015(3) -0.009(3)
    C17 0.099(5) 0.125(6) 0.121(5) 0.047(4) 0.014(4) 0.035(5)
    C18 0.164(7) 0.154(7) 0.158(7) 0.094(5) 0.023(5) -0.004(6)
    C19 0.050(3) 0.083(4) 0.052(3) 0.009(3) 0.015(3) 0.012(3)
    C20 0.059(3) 0.066(4) 0.059(4) 0.009(3) 0.021(3) 0.011(3)
    C21 0.073(4) 0.067(4) 0.077(4) 0.003(3) 0.020(3) 0.002(3)
    C22 0.082(4) 0.067(4) 0.078(4) 0.027(3) 0.043(3) 0.021(3)
    C23 0.070(4) 0.100(5) 0.072(4) 0.016(4) 0.012(3) 0.022(4)
    C24 0.058(4) 0.101(5) 0.067(4) 0.004(3) 0.017(3) 0.006(3)
    C25 0.095(4) 0.100(4) 0.105(4) 0.023(4) 0.027(4) 0.014(4)
    C26 0.061(4) 0.164(6) 0.192(7) -0.002(4) 0.024(4) -0.054(5)
    C27 0.099(5) 0.119(5) 0.103(5) -0.009(5) 0.029(5) -0.013(4)
_geom_special_details
;
All e.s.d.'s (except the e.s.d. in the dihedral angle between two l.s. planes)
are estimated using the full covariance matrix. The cell e.s.d.'s are taken
into account individually in the estimation of e.s.d.'s in distances, angles
and torsion angles; correlations between e.s.d.'s in cell parameters are only
used when they are defined by crystal symmetry. An approximate (isotropic)
treatment of cell e.s.d.'s is used for estimating e.s.d.'s involving l.s.
planes.
;
loop_
    _geom_bond_atom_site_label_1
    _geom_bond_atom_site_label_2
    _geom_bond_site_symmetry_2
    _geom_bond_distance
    _geom_bond_publ_flag
    O1 C2 . 1.347(5) ?
    O1 H1 . 0.8200 ?
    O2 C11 . 1.353(5) ?
    O2 H2 . 0.8200 ?
    O3 C3 . 1.364(6) ?
    O3 C8 . 1.418(6) ?
    O4 C10 . 1.364(5) ?
    O4 C17 . 1.437(5) ?
    N1 C7 . 1.296(5) ?
    N1 C19 . 1.411(5) ?
    N2 C16 . 1.269(5) ?
    N2 C20 . 1.421(5) ?
    N3 C27 . 1.105(6) ?
    C1 C2 . 1.394(6) ?
    C1 C6 . 1.400(6) ?
    C1 C7 . 1.428(6) ?
    C2 C3 . 1.397(6) ?
    C3 C4 . 1.379(6) ?
    C4 C5 . 1.377(6) ?
    C4 H4 . 0.9300 ?
    C5 C6 . 1.359(6) ?
    C5 H5 . 0.9300 ?
    C6 H6 . 0.9300 ?
    C7 H7 . 0.9300 ?
    C8 C9 . 1.453(7) ?
    C8 H8A . 0.9700 ?
    C8 H8B . 0.9700 ?
    C9 H9A . 0.9600 ?
    C9 H9B . 0.9600 ?
    C9 H9C . 0.9600 ?
    C10 C15 . 1.375(6) ?
    C10 C11 . 1.407(6) ?
    C11 C12 . 1.381(6) ?
    C12 C13 . 1.393(6) ?
    C12 C16 . 1.444(6) ?
    C13 C14 . 1.361(6) ?
    C13 H13 . 0.9300 ?
    C14 C15 . 1.369(6) ?
    C14 H14 . 0.9300 ?
    C15 H15 . 0.9300 ?
    C16 H16 . 0.9300 ?
    C17 C18 . 1.486(7) ?
    C17 H17A . 0.9700 ?
    C17 H17B . 0.9700 ?
    C18 H18A . 0.9600 ?
    C18 H18B . 0.9600 ?
    C18 H18C . 0.9600 ?
    C19 C24 . 1.396(6) ?
    C19 C20 . 1.407(6) ?
    C20 C21 . 1.378(5) ?
    C21 C22 . 1.388(6) ?
    C21 H21 . 0.9300 ?
    C22 C23 . 1.362(6) ?
    C22 C25 . 1.521(6) ?
    C23 C24 . 1.375(6) ?
    C23 H23 . 0.9300 ?
    C24 H24 . 0.9300 ?
    C25 H25A . 0.9600 ?
    C25 H25B . 0.9600 ?
    C25 H25C . 0.9600 ?
    C26 C27 . 1.448(7) ?
    C26 H26A . 0.9600 ?
    C26 H26B . 0.9600 ?
    C26 H26C . 0.9600 ?
loop_
    _geom_angle_atom_site_label_1
    _geom_angle_atom_site_label_2
    _geom_angle_atom_site_label_3
    _geom_angle_site_symmetry_1
    _geom_angle_site_symmetry_3
    _geom_angle
    _geom_angle_publ_flag
    C2 O1 H1 . . 109.5 ?
    C11 O2 H2 . . 109.5 ?
    C3 O3 C8 . . 118.2(5) ?
    C10 O4 C17 . . 116.6(4) ?
    C7 N1 C19 . . 119.2(4) ?
    C16 N2 C20 . . 122.1(4) ?
    C2 C1 C6 . . 120.2(5) ?
    C2 C1 C7 . . 121.3(5) ?
    C6 C1 C7 . . 118.5(6) ?
    O1 C2 C1 . . 121.8(5) ?
    O1 C2 C3 . . 119.1(5) ?
    C1 C2 C3 . . 119.1(5) ?
    O3 C3 C4 . . 125.5(6) ?
    O3 C3 C2 . . 114.6(5) ?
    C4 C3 C2 . . 119.9(6) ?
    C5 C4 C3 . . 120.0(6) ?
    C5 C4 H4 . . 120.0 ?
    C3 C4 H4 . . 120.0 ?
    C6 C5 C4 . . 121.5(6) ?
    C6 C5 H5 . . 119.3 ?
    C4 C5 H5 . . 119.3 ?
    C5 C6 C1 . . 119.3(6) ?
    C5 C6 H6 . . 120.4 ?
    C1 C6 H6 . . 120.4 ?
    N1 C7 C1 . . 123.5(5) ?
    N1 C7 H7 . . 118.3 ?
    C1 C7 H7 . . 118.3 ?
    O3 C8 C9 . . 109.5(6) ?
    O3 C8 H8A . . 109.8 ?
    C9 C8 H8A . . 109.8 ?
    O3 C8 H8B . . 109.8 ?
    C9 C8 H8B . . 109.8 ?
    H8A C8 H8B . . 108.2 ?
    C8 C9 H9A . . 109.5 ?
    C8 C9 H9B . . 109.5 ?
    H9A C9 H9B . . 109.5 ?
    C8 C9 H9C . . 109.5 ?
    H9A C9 H9C . . 109.5 ?
    H9B C9 H9C . . 109.5 ?
    O4 C10 C15 . . 125.9(5) ?
    O4 C10 C11 . . 114.9(5) ?
    C15 C10 C11 . . 119.2(6) ?
    O2 C11 C12 . . 122.8(5) ?
    O2 C11 C10 . . 117.6(5) ?
    C12 C11 C10 . . 119.6(5) ?
    C11 C12 C13 . . 119.9(5) ?
    C11 C12 C16 . . 120.4(5) ?
    C13 C12 C16 . . 119.7(5) ?
    C14 C13 C12 . . 119.8(5) ?
    C14 C13 H13 . . 120.1 ?
    C12 C13 H13 . . 120.1 ?
    C13 C14 C15 . . 121.0(6) ?
    C13 C14 H14 . . 119.5 ?
    C15 C14 H14 . . 119.5 ?
    C14 C15 C10 . . 120.5(5) ?
    C14 C15 H15 . . 119.7 ?
    C10 C15 H15 . . 119.7 ?
    N2 C16 C12 . . 123.5(5) ?
    N2 C16 H16 . . 118.3 ?
    C12 C16 H16 . . 118.3 ?
    O4 C17 C18 . . 106.7(5) ?
    O4 C17 H17A . . 110.4 ?
    C18 C17 H17A . . 110.4 ?
    O4 C17 H17B . . 110.4 ?
    C18 C17 H17B . . 110.4 ?
    H17A C17 H17B . . 108.6 ?
    C17 C18 H18A . . 109.5 ?
    C17 C18 H18B . . 109.5 ?
    H18A C18 H18B . . 109.5 ?
    C17 C18 H18C . . 109.5 ?
    H18A C18 H18C . . 109.5 ?
    H18B C18 H18C . . 109.5 ?
    C24 C19 C20 . . 118.3(5) ?
    C24 C19 N1 . . 121.5(5) ?
    C20 C19 N1 . . 120.2(4) ?
    C21 C20 C19 . . 119.0(5) ?
    C21 C20 N2 . . 125.5(5) ?
    C19 C20 N2 . . 115.5(5) ?
    C20 C21 C22 . . 121.5(5) ?
    C20 C21 H21 . . 119.2 ?
    C22 C21 H21 . . 119.2 ?
    C23 C22 C21 . . 119.6(5) ?
    C23 C22 C25 . . 120.4(5) ?
    C21 C22 C25 . . 119.9(6) ?
    C22 C23 C24 . . 120.0(5) ?
    C22 C23 H23 . . 120.0 ?
    C24 C23 H23 . . 120.0 ?
    C23 C24 C19 . . 121.5(5) ?
    C23 C24 H24 . . 119.2 ?
    C19 C24 H24 . . 119.2 ?
    C22 C25 H25A . . 109.5 ?
    C22 C25 H25B . . 109.5 ?
    H25A C25 H25B . . 109.5 ?
    C22 C25 H25C . . 109.5 ?
    H25A C25 H25C . . 109.5 ?
    H25B C25 H25C . . 109.5 ?
    C27 C26 H26A . . 109.5 ?
    C27 C26 H26B . . 109.5 ?
    H26A C26 H26B . . 109.5 ?
    C27 C26 H26C . . 109.5 ?
    H26A C26 H26C . . 109.5 ?
    H26B C26 H26C . . 109.5 ?
    N3 C27 C26 . . 179.0(8) ?
loop_
    _geom_hbond_atom_site_label_D
    _geom_hbond_atom_site_label_H
    _geom_hbond_atom_site_label_A
    _geom_hbond_site_symmetry_A
    _geom_hbond_distance_DH
    _geom_hbond_distance_HA
    _geom_hbond_distance_DA
    _geom_hbond_angle_DHA
    O1 H1 N1 . 0.82 1.90 2.610(5) 145
    O2 H2 N2 . 0.82 1.91 2.605(5) 142
data_global
_journal_date_recd_electronic     2013-10-05
_journal_date_accepted     2013-10-21
_journal_name_full     'Acta Crystallographica, Section E'
_journal_year     2013
_journal_volume     69
_journal_issue     11
_journal_page_first     o1714
_journal_page_last     o1714
_journal_paper_category     QO
_journal_paper_doi     10.1107/S1600536813028845
_journal_coeditor_code     HG5352
_publ_contact_author_name     'Suyuan Zeng'
_publ_contact_author_address
;
Department of Chemistry
Liaocheng University
Liaocheng 252059
People's Republic of China
;
_publ_contact_author_email     drzengsy@163.com
_publ_contact_author_Phone     ?
_publ_section_title
;
6,6'-Diethoxy-2,2'-[4-methyl-1,2-phenylenebis(nitrilomethanylylidene)]diphenol
acetonitrile monosolvate
;
loop_
    _publ_author_name
    _publ_author_address
    'Lei Li'
;   Liaocheng University
    Department of Chemistry
    Liaocheng, Shandong Province 252059
    People's Republic of China
;
    'Suyuan Zeng'
;
    Liaocheng University
    Department of Chemistry
    Liaocheng, Shandong Province 252059
    People's Republic of China
;
