# Supplementary material for: 6,6′-Dieth­oxy-2,2′-[4-methyl-1,2-phenyl­enebis(nitrilo­methanylyl­idene)]diphenol aceto­nitrile monosolvate
Source: Acta Crystallogr Sect E Struct Rep Online. 2013 Oct 26;69(Pt 11):o1714. doi: 10.1107/S1600536813028845 (PMC3884362; doi:10.1107/S1600536813028845)
Supplement: Supplementary file 2 [file e-69-o1714-Isup2.hkl]

# 
# h,k,l, Fc-squared, Fo-squared, sigma(Fo-squared) and status flag 
#
data_I
_shelx_title ' test in P2(1)/c' 
_shelx_refln_list_code          4 
_shelx_F_calc_maximum      196.24 
_exptl_crystal_F_000       976.00 
_reflns_d_resolution_high  0.8406 
 
loop_ 
 _symmetry_equiv_pos_as_xyz 
 'x, y, z' 
 '-x, y+1/2, -z+1/2' 
 '-x, -y, -z' 
 'x, -y-1/2, z-1/2' 
 
_cell_length_a    11.5799 
_cell_length_b    24.9989 
_cell_length_c     8.9953 
_cell_angle_alpha  90.000 
_cell_angle_beta  106.891 
_cell_angle_gamma  90.000 
 
_shelx_F_squared_multiplier     1.000 
 
loop_ 
 _refln_index_h 
 _refln_index_k 
 _refln_index_l 
 _refln_F_squared_calc 
 _refln_F_squared_meas 
 _refln_F_squared_sigma 
 _refln_observed_status 
   1   0   0      311.81      258.19     15.35 o 
   3   0   0     6984.21     6350.58    248.53 o 
   4   0   0     1073.01      995.79     58.27 o 
   5   0   0     1368.27     1362.95     52.11 o 
   6   0   0        3.50       10.40     14.74 o 
   7   0   0       12.46       24.30     14.95 o 
   8   0   0       22.88       17.87     29.15 o 
   9   0   0       33.01       34.77     35.60 o 
  10   0   0       51.46       59.53     43.85 o 
  11   0   0        6.38       -2.27     42.59 o 
  12   0   0       11.07       17.01     49.73 o 
  13   0   0        8.23       30.34     57.66 o 
   1   1   0     1965.18     1879.58     53.89 o 
   2   1   0     5096.96     4872.63    133.79 o 
   3   1   0     3730.35     3541.98     84.55 o 
   4   1   0      263.02      275.27     19.46 o 
   5   1   0      186.95      203.17     14.02 o 
   6   1   0       45.77       49.13     10.98 o 
   7   1   0      346.66      360.36     28.72 o 
   8   1   0       45.53       20.18     26.65 o 
   9   1   0      108.14      153.08     49.53 o 
  10   1   0        7.60        4.62     28.13 o 
  11   1   0        0.83       17.16     30.86 o 
  12   1   0        2.62        6.27     36.42 o 
  13   1   0        1.39       12.73     41.59 o 
   1   2   0        3.92        0.09      4.52 o 
   2   2   0     6280.42     5842.83    130.36 o 
   3   2   0      545.14      546.74     18.72 o 
   4   2   0      913.96      896.03     27.09 o 
   5   2   0     1580.24     1693.86     51.42 o 
   6   2   0      256.46      285.83     16.96 o 
   7   2   0       45.35       56.80     15.37 o 
   8   2   0       17.23       33.47     21.38 o 
   9   2   0       78.21       52.74     25.79 o 
  10   2   0       56.24       53.59     36.97 o 
  11   2   0        0.20        6.56     30.56 o 
  12   2   0        9.43       39.44     36.04 o 
  13   2   0        1.91       20.22     41.60 o 
   1   3   0     1039.00      970.35     33.64 o 
   2   3   0     7707.62     7354.99    143.98 o 
   3   3   0       58.95       49.66      8.99 o 
   4   3   0       56.28       57.61     10.25 o 
   5   3   0     5617.36     5825.06    141.96 o 
   6   3   0      216.54      201.35     15.08 o 
   7   3   0       47.73       36.65     14.51 o 
   8   3   0      316.04      300.21     27.13 o 
   9   3   0        7.39        0.19     24.54 o 
  10   3   0       80.18       77.42     31.73 o 
  11   3   0       20.29      -16.47     28.62 o 
  12   3   0        6.88      -49.34     34.51 o 
  13   3   0        6.49       12.07     40.02 o 
   0   4   0      265.26      231.45     18.52 o 
   1   4   0     1140.66     1191.66     32.67 o 
   2   4   0      554.89      600.51     19.60 o 
   3   4   0      202.08      188.72     13.20 o 
   4   4   0      201.28      224.07     15.61 o 
   5   4   0     1141.36     1131.20     43.38 o 
   6   4   0      616.66      593.02     38.40 o 
   7   4   0       67.06      108.93     18.55 o 
   8   4   0       38.83       32.25     18.50 o 
   9   4   0       45.99       35.40     44.34 o 
  10   4   0        3.33      -20.08     43.17 o 
  11   4   0        0.12      -18.52     31.53 o 
  12   4   0        3.66        4.41     42.00 o 
  13   4   0        4.97        4.53     50.99 o 
   1   5   0     3346.07     3364.55     69.59 o 
   2   5   0      678.03      576.07     19.92 o 
   3   5   0      732.21      687.68     23.29 o 
   6   5   0      269.62      287.77     24.14 o 
   7   5   0        8.56       -7.60     13.35 o 
   8   5   0       95.87      100.35     21.22 o 
   9   5   0      266.81      204.76     36.36 o 
  10   5   0       23.78       51.30     60.32 o 
  11   5   0        5.49       29.64     54.41 o 
  12   5   0        0.23       18.41     36.23 o 
   0   6   0      919.09      939.54     36.21 o 
   1   6   0       19.25       24.97      7.28 o 
   2   6   0     2477.87     2438.36     55.37 o 
   3   6   0       98.61       85.70     12.96 o 
   4   6   0      484.58      527.59     28.46 o 
   5   6   0       28.04       40.11     14.60 o 
   6   6   0       11.36        3.18     12.98 o 
   7   6   0      371.03      413.51     36.10 o 
   8   6   0      146.51      148.04     23.45 o 
   9   6   0       10.78       16.48     25.79 o 
  10   6   0       69.58       35.46     29.84 o 
  11   6   0       57.31       23.62     32.72 o 
  12   6   0        0.03      -45.70     39.73 o 
   1   7   0        1.36        2.07      6.74 o 
   2   7   0      285.17      312.48     16.71 o 
   3   7   0      161.24      175.89     14.55 o 
   4   7   0       91.74       82.34     13.47 o 
   5   7   0       66.61       67.48     12.59 o 
   6   7   0        1.53        6.87     14.20 o 
   7   7   0       37.80       56.78     22.12 o 
   8   7   0      352.90      484.48     57.57 o 
   9   7   0      135.97      102.72     24.29 o 
  10   7   0        9.14       51.41     30.92 o 
  11   7   0       17.45       17.11     33.95 o 
  12   7   0        7.78       29.81     43.35 o 
   0   8   0     3602.55     3338.61     82.87 o 
   1   8   0       12.06        7.73      7.87 o 
   2   8   0       24.76       29.08      9.64 o 
   3   8   0      541.54      575.57     24.25 o 
   4   8   0        2.68       10.76     10.12 o 
   5   8   0        0.71       14.45     10.80 o 
   6   8   0       21.58       31.10     13.53 o 
   7   8   0       19.67       26.56     16.21 o 
   8   8   0       24.54       -9.44     32.56 o 
   9   8   0      236.05      186.97     28.25 o 
  10   8   0      340.89      397.53     47.93 o 
  11   8   0        0.02       43.20     35.75 o 
  12   8   0        7.39        3.55     34.65 o 
   1   9   0      228.19      247.83     17.88 o 
   2   9   0     2931.58     2831.62     58.57 o 
   3   9   0       27.95       17.17     15.08 o 
   4   9   0      824.05      877.96     31.40 o 
   5   9   0      562.15      579.03     35.89 o 
   6   9   0        0.29        6.90     13.48 o 
   7   9   0       13.66       17.66     16.62 o 
   8   9   0      172.63      174.07     26.43 o 
   9   9   0       35.16       54.09     21.47 o 
  10   9   0       50.64       92.08     32.02 o 
  11   9   0       22.08       24.89     32.47 o 
  12   9   0        2.32       31.61     37.38 o 
   0  10   0      724.30      656.95     26.64 o 
   1  10   0      953.21      901.32     22.53 o 
   2  10   0       14.00       21.34      9.69 o 
   3  10   0      716.50      747.33     28.59 o 
   4  10   0      938.47      965.97     33.69 o 
   5  10   0      168.47      234.23     27.19 o 
   6  10   0        9.08      -29.07     19.38 o 
   7  10   0      193.38      178.70     24.43 o 
   8  10   0       21.07       42.43     20.46 o 
   9  10   0       32.54       31.43     22.26 o 
  10  10   0       18.23      -11.47     27.66 o 
  11  10   0       83.15       45.77     35.03 o 
  12  10   0        2.19        0.27     64.61 o 
   1  11   0     1169.30     1179.19     27.57 o 
   2  11   0     1140.76     1094.49     34.32 o 
   3  11   0      611.08      649.52     35.86 o 
   4  11   0      392.84      397.16     31.09 o 
   5  11   0      921.47     1026.70     47.85 o 
   6  11   0       18.73        1.16     15.61 o 
   7  11   0        1.47       -2.05     15.66 o 
   8  11   0       14.92       15.95     19.10 o 
   9  11   0       18.86       17.40     25.64 o 
  10  11   0        4.39      -28.17     27.27 o 
  11  11   0       56.16       32.03     34.64 o 
  12  11   0        0.18       19.06     45.53 o 
   0  12   0       11.36       38.71     12.89 o 
   1  12   0        3.10       10.76      8.02 o 
   2  12   0      183.20      166.38     24.38 o 
   3  12   0      293.85      370.27     23.74 o 
   4  12   0       19.73       13.62     12.50 o 
   5  12   0       16.68       18.17     15.05 o 
   6  12   0      231.10      210.17     30.11 o 
   7  12   0       99.44       89.04     22.19 o 
   8  12   0        4.35        9.46     20.04 o 
   9  12   0        6.14      -12.30     20.72 o 
  10  12   0        3.91       -1.81     44.13 o 
  11  12   0       39.03        3.63     28.05 o 
  12  12   0        4.87      -10.53     36.61 o 
   1  13   0      549.13      600.63     26.09 o 
   2  13   0      119.96      117.24     23.86 o 
   3  13   0        0.05        3.91     11.82 o 
   4  13   0       28.30       20.78     13.15 o 
   5  13   0       85.35       97.02     34.62 o 
   6  13   0       11.25       -3.59     19.70 o 
   7  13   0        6.68        4.85     22.47 o 
   8  13   0       31.25       29.41     21.79 o 
   9  13   0        0.45        6.48     22.02 o 
  10  13   0        0.31       -0.96     37.54 o 
  11  13   0       42.01       56.95     34.02 o 
   0  14   0      648.36      685.40     32.58 o 
   1  14   0       56.39       39.66     13.12 o 
   2  14   0        7.76       -0.68     10.11 o 
   3  14   0      101.64       79.96     22.07 o 
   4  14   0       17.98       42.43     17.22 o 
   5  14   0        0.40       29.10     17.27 o 
   6  14   0      802.40      755.88     43.91 o 
   7  14   0       19.47        2.64     21.62 o 
   8  14   0       28.06       19.65     22.53 o 
   9  14   0       59.46      100.39     28.35 o 
  10  14   0        0.96       14.35     41.22 o 
  11  14   0        5.57      -36.87     28.81 o 
   1  15   0       25.28       14.56     11.12 o 
   2  15   0       76.22       95.71     20.63 o 
   3  15   0       62.08       31.49     14.53 o 
   4  15   0       55.83       84.95     20.23 o 
   5  15   0        2.95       17.45     19.30 o 
   6  15   0       42.63       56.25     21.55 o 
   7  15   0        5.58       21.22     21.42 o 
   8  15   0       58.60       65.74     23.88 o 
   9  15   0       38.18       55.71     26.42 o 
  10  15   0        0.67      -37.72     25.15 o 
  11  15   0        2.64       16.29     33.59 o 
   0  16   0       94.71       75.79     22.52 o 
   1  16   0      500.65      496.98     27.96 o 
   2  16   0        3.26        7.10     11.85 o 
   3  16   0      111.73      102.79     20.18 o 
   4  16   0       16.63       22.90     21.49 o 
   5  16   0       86.50      114.68     24.44 o 
   6  16   0      662.42      631.55     43.69 o 
   7  16   0       13.11       19.40     22.80 o 
   8  16   0       50.55       77.06     33.24 o 
   9  16   0       20.51       68.44     34.58 o 
  10  16   0        0.72       -9.88     27.31 o 
  11  16   0       30.34       45.47     35.90 o 
   1  17   0       16.82       23.77     15.10 o 
   2  17   0       34.74       29.28     15.60 o 
   3  17   0       72.03       92.34     25.98 o 
   4  17   0        2.16       33.27     19.48 o 
   5  17   0        1.44        2.81     20.48 o 
   6  17   0       84.90      100.69     27.15 o 
   7  17   0       96.40      116.34     29.07 o 
   8  17   0        0.25       24.70     26.23 o 
   9  17   0        0.85       -9.13     26.93 o 
  10  17   0        2.87      -20.23     31.54 o 
   0  18   0       51.87       17.24     41.76 o 
   1  18   0      396.08      392.55     27.56 o 
   2  18   0        0.17       12.82     16.19 o 
   3  18   0        9.35        6.97     17.89 o 
   4  18   0        0.01       35.99     22.75 o 
   5  18   0       41.48       65.82     24.97 o 
   6  18   0        0.73       42.82     25.84 o 
   7  18   0       31.04       30.22     28.29 o 
   8  18   0        4.28       19.62     28.32 o 
   9  18   0       34.90       67.73     35.62 o 
  10  18   0        4.76       26.22     32.79 o 
   1  19   0       23.88       22.96     17.28 o 
   2  19   0        0.52      -16.86     16.43 o 
   3  19   0       23.61       44.70     23.02 o 
   4  19   0       72.73       98.04     26.02 o 
   5  19   0        6.01       30.61     25.66 o 
   6  19   0        0.10       -5.87     25.29 o 
   7  19   0       37.32       -2.16     26.06 o 
   8  19   0        4.87      -21.81     27.24 o 
   9  19   0       32.29       48.53     32.89 o 
  10  19   0        0.00       41.75     33.72 o 
   0  20   0       23.24        9.47     24.49 o 
   1  20   0       86.43      102.21     21.53 o 
   2  20   0        1.00       15.97     19.19 o 
   3  20   0       36.66       24.45     23.71 o 
   4  20   0      117.21      124.95     39.22 o 
   5  20   0       89.72       51.92     27.27 o 
   6  20   0        6.38       34.01     31.08 o 
   7  20   0       13.35       14.19     29.29 o 
   8  20   0       32.39       44.30     30.73 o 
   9  20   0        0.10       39.65     32.23 o 
   1  21   0      193.79      144.54     25.00 o 
   2  21   0        0.77       -5.04     21.10 o 
   3  21   0        0.14      -20.05     24.08 o 
   4  21   0       92.58       79.09     29.26 o 
   5  21   0        3.39       -0.74     26.31 o 
   6  21   0       29.70       47.73     29.44 o 
   7  21   0        0.99       -7.09     29.19 o 
   8  21   0        0.00       32.54     55.63 o 
   9  21   0        0.54       10.48     37.36 o 
   0  22   0       49.43       31.82     83.62 o 
   1  22   0       22.03       14.68     22.18 o 
   2  22   0        6.78       13.26     23.66 o 
   3  22   0       10.42        7.47     29.58 o 
   4  22   0      147.55      146.25     32.81 o 
   5  22   0       10.77       47.40     29.27 o 
   6  22   0        8.64        7.54     29.62 o 
   7  22   0        2.82       -4.72     29.29 o 
   8  22   0        0.55       -1.19     31.30 o 
   1  23   0        7.25       19.99     22.93 o 
   2  23   0        2.48       -4.74     24.80 o 
   3  23   0       18.97       24.76     31.25 o 
   4  23   0       14.10      -39.32     26.21 o 
   5  23   0        7.22       44.41     30.56 o 
   6  23   0        7.56       -3.55     30.40 o 
   7  23   0        0.00       32.27     34.46 o 
   8  23   0        0.02       43.04     36.05 o 
   0  24   0       56.56       33.94     33.11 o 
   1  24   0       15.77       52.40     27.16 o 
   2  24   0        5.92      -24.31     25.52 o 
   3  24   0        6.63        7.31     28.70 o 
   4  24   0       12.96       22.12     31.92 o 
   5  24   0        0.34       17.08     30.83 o 
   6  24   0        0.93      -12.41     31.34 o 
   7  24   0        0.33       38.44     36.77 o 
   1  25   0       88.92       79.31     28.94 o 
   2  25   0       50.51       49.11     31.55 o 
   3  25   0       12.47        1.75     30.01 o 
   4  25   0        0.42        8.22     32.79 o 
   5  25   0        9.05       26.39     33.97 o 
   6  25   0        2.44       11.54     35.51 o 
   7  25   0        2.48       34.64     39.29 o 
   0  26   0       78.62       27.26     79.51 o 
   1  26   0       54.22       71.67     29.67 o 
   2  26   0        4.79        4.54     29.16 o 
   3  26   0        0.18      -13.28     30.26 o 
   4  26   0        0.93       20.67     34.67 o 
   5  26   0        0.01       38.95     37.12 o 
   6  26   0       18.88       14.47     37.84 o 
   1  27   0        5.85       16.55     31.13 o 
   2  27   0        6.39       48.91     34.18 o 
   3  27   0        7.41       34.15     39.82 o 
   4  27   0        1.65      -20.82     36.71 o 
   5  27   0        3.54        9.59     36.82 o 
   0  28   0        0.18      -58.58     39.05 o 
   1  28   0        0.93      -26.38     62.61 o 
   2  28   0        7.20       34.94     35.06 o 
   3  28   0        0.01       35.56     36.95 o 
   4  28   0        0.62      -18.41     36.62 o 
   1  29   0        3.11       26.97     35.52 o 
   2  29   0        3.79        8.84     36.32 o 
 -13   1   1        0.00       22.55     39.34 o 
 -12   1   1       47.47       12.88     33.93 o 
 -11   1   1        0.80       36.01     30.18 o 
 -10   1   1       20.69        4.13     26.39 o 
  -9   1   1        2.65       48.05     25.18 o 
  -8   1   1        6.81        7.33     15.05 o 
  -7   1   1     1979.53     2222.68     57.72 o 
  -6   1   1        0.67        7.52      8.32 o 
  -5   1   1     1183.87     1247.57     30.75 o 
  -4   1   1      662.94      740.82     23.32 o 
  -3   1   1      445.30      440.21     19.20 o 
  -2   1   1      182.70      200.49     13.95 o 
  -1   1   1     7657.31     7278.52    191.89 o 
   0   1   1     2625.62     2431.04     94.20 o 
   1   1   1       77.69       73.63      8.65 o 
   2   1   1      768.12      677.07     27.50 o 
   3   1   1        4.97        1.07     10.57 o 
   4   1   1       97.47       72.44     15.84 o 
   5   1   1      404.93      464.30     26.32 o 
   6   1   1      115.57      124.13     17.47 o 
   7   1   1      171.42      188.99     24.97 o 
   8   1   1      191.58      208.10     57.89 o 
   9   1   1        3.87        7.77     24.87 o 
  10   1   1       62.31       67.69     50.97 o 
  11   1   1        1.65       12.23     32.88 o 
  12   1   1       13.14       16.99     37.25 o 
 -13   2   1        0.13       21.81     39.13 o 
 -12   2   1       45.55       21.62     34.27 o 
 -11   2   1        9.45       17.92     28.97 o 
 -10   2   1        4.17        0.81     28.65 o 
  -9   2   1       48.68       -4.80     23.00 o 
  -8   2   1       22.06       26.34     16.34 o 
  -7   2   1      320.15      351.61     21.71 o 
  -5   2   1       99.52       84.23     12.66 o 
  -4   2   1      106.13      106.99      9.58 o 
  -3   2   1        0.16       -6.18      8.04 o 
  -2   2   1     1818.97     1759.42     44.66 o 
  -1   2   1     2084.64     1884.38     54.99 o 
   0   2   1      885.30      904.99     40.90 o 
   1   2   1    13206.49    12940.59    338.20 o 
   3   2   1     3994.27     3858.05    113.28 o 
   4   2   1     1470.08     1527.72     46.88 o 
   5   2   1      764.70      836.65     33.54 o 
   6   2   1       57.03       55.31     14.38 o 
   7   2   1       31.57       16.83     14.40 o 
   8   2   1       28.17       48.04     18.40 o 
   9   2   1        0.31        7.44     24.79 o 
  10   2   1      156.17      111.04     35.72 o 
  11   2   1        9.94       46.52     34.31 o 
  12   2   1        1.00       38.91     37.67 o 
 -13   3   1        0.08      -27.11     38.83 o 
 -12   3   1       78.68       61.03     36.67 o 
 -11   3   1       25.82       23.50     33.08 o 
 -10   3   1        0.01      -28.25     22.43 o 
  -9   3   1       75.80       70.58     25.43 o 
  -8   3   1       41.09       26.46     18.06 o 
  -7   3   1       62.95       56.46     14.40 o 
  -6   3   1      905.81      904.33     26.89 o 
  -5   3   1       28.55       33.73      8.65 o 
  -4   3   1     2343.60     2283.51     46.94 o 
  -3   3   1      734.19      771.69     23.34 o 
  -2   3   1      641.92      610.65     18.77 o 
  -1   3   1      135.48      134.83     24.99 o 
   0   3   1    15947.47    14829.08    386.09 o 
   1   3   1     6064.00     5951.12    159.89 o 
   2   3   1     1877.60     1802.13     61.92 o 
   3   3   1        2.72       -3.64     10.39 o 
   4   3   1      104.73      109.57     14.74 o 
   5   3   1      969.73     1088.15     51.85 o 
   6   3   1       19.00       11.95     12.28 o 
   7   3   1      158.46      161.57     22.03 o 
   8   3   1      417.01      387.96     63.12 o 
   9   3   1       63.40       72.59     29.30 o 
  10   3   1        7.85       26.68     30.72 o 
  11   3   1       16.86       19.18     35.01 o 
  12   3   1        0.00       -2.65     36.84 o 
 -13   4   1        7.71       47.13     40.83 o 
 -12   4   1       11.33       17.40     33.00 o 
 -11   4   1       20.10       -5.00     29.44 o 
 -10   4   1       22.68       11.83     26.49 o 
  -9   4   1       13.64       42.55     24.99 o 
  -8   4   1        8.37       -5.01     13.16 o 
  -7   4   1      660.01      653.06     35.02 o 
  -6   4   1       73.88       70.91     10.87 o 
  -5   4   1       24.90       15.55      7.96 o 
  -4   4   1       72.95      103.28     13.68 o 
  -3   4   1      839.31      764.56     24.06 o 
  -2   4   1     9922.17     9326.63    180.75 o 
  -1   4   1    11011.60    10396.67    225.12 o 
   0   4   1       46.44       48.25      6.78 o 
   1   4   1     4687.27     4425.29    103.32 o 
   2   4   1       11.38       28.27      8.48 o 
   3   4   1      219.59      235.88     17.43 o 
   4   4   1       48.52       37.58     18.66 o 
   6   4   1      385.23      397.92     27.50 o 
   7   4   1        0.47       10.29     15.11 o 
   8   4   1       55.13       52.02     18.93 o 
   9   4   1        5.90        2.94     27.52 o 
  10   4   1        0.86      -41.53     27.68 o 
  11   4   1        0.37      -29.18     42.58 o 
  12   4   1        9.88        5.01     48.12 o 
 -13   5   1        2.15       -8.02     41.20 o 
 -12   5   1        4.13       38.15     35.92 o 
 -11   5   1       50.33        5.40     66.56 o 
 -10   5   1        3.74      -28.26     24.66 o 
  -9   5   1      145.30      149.97     31.58 o 
  -8   5   1       95.85       92.30     27.83 o 
  -7   5   1      496.14      462.29     26.40 o 
  -6   5   1      312.76      313.61     21.45 o 
  -5   5   1     1713.05     1739.01     40.02 o 
  -4   5   1     1091.08     1234.16     50.50 o 
  -3   5   1      286.98      315.76     38.07 o 
  -2   5   1    22866.76    19948.54    806.79 o 
  -1   5   1     2011.41     1908.98     42.64 o 
   0   5   1     2197.75     2116.08     53.20 o 
   1   5   1     2093.87     1951.20     51.06 o 
   2   5   1     2262.59     2092.68     56.05 o 
   3   5   1     2188.93     2212.19     60.93 o 
   4   5   1       15.53       20.75     16.78 o 
   5   5   1     1023.30     1087.79     40.34 o 
   6   5   1      626.78      698.06     36.09 o 
   7   5   1        0.63        4.52     15.41 o 
   8   5   1        0.29       -8.15     21.16 o 
   9   5   1       25.40       -8.68     25.15 o 
  10   5   1      530.28      560.26    110.05 o 
  11   5   1        0.85       -7.28     32.79 o 
  12   5   1        6.44        2.82     38.39 o 
 -13   6   1        1.04      -15.79     39.04 o 
 -12   6   1       12.50      -15.49     33.52 o 
 -11   6   1       14.10       -6.85     29.58 o 
 -10   6   1      102.29       96.53     76.59 o 
  -9   6   1        0.06        1.26     24.45 o 
  -8   6   1      252.71      251.18     22.89 o 
  -7   6   1       24.81       22.42     13.18 o 
  -6   6   1        3.48        8.72     12.78 o 
  -5   6   1      306.70      352.64     33.50 o 
  -4   6   1      787.09      784.30     27.22 o 
  -3   6   1      211.94      212.05     14.99 o 
  -2   6   1     2419.13     2166.81     91.16 o 
  -1   6   1     1799.71     1630.11     38.54 o 
   0   6   1    20186.13    18299.78    347.37 o 
   1   6   1     2196.11     2106.12     55.42 o 
   2   6   1     1251.66     1278.08     39.46 o 
   3   6   1       24.54       48.35     16.35 o 
   4   6   1      934.02     1024.11     43.32 o 
   5   6   1       14.97       22.24     13.16 o 
   6   6   1      141.68      141.68     20.39 o 
   7   6   1       10.80       17.01     15.09 o 
   8   6   1        0.90       -9.58     22.73 o 
   9   6   1      169.19      200.89     36.32 o 
  10   6   1      195.77      192.08     39.79 o 
  11   6   1        1.16        0.66     40.16 o 
  12   6   1        6.66       -6.92     36.50 o 
 -13   7   1        2.51       38.69     40.73 o 
 -12   7   1        0.10       13.64     42.03 o 
 -11   7   1        0.11        2.15     31.15 o 
 -10   7   1       36.29       46.22     30.77 o 
  -9   7   1       66.37       76.99     29.16 o 
  -8   7   1       21.06       29.54     15.99 o 
  -7   7   1       30.44       -3.12     12.49 o 
  -6   7   1      241.58      245.51     23.31 o 
  -5   7   1       11.75       14.20     10.65 o 
  -4   7   1      383.66      365.84     20.04 o 
  -3   7   1     1460.03     1496.44     40.06 o 
  -2   7   1     2317.87     2253.44     46.86 o 
  -1   7   1      693.48      623.12     26.48 o 
   0   7   1        0.72       15.38      8.22 o 
   1   7   1      142.12      126.41     15.08 o 
   2   7   1      418.36      455.05     22.02 o 
   3   7   1     1527.53     1379.78     86.81 o 
   4   7   1      891.74      902.31     50.71 o 
   5   7   1       20.97       20.04     10.05 o 
   6   7   1      334.47      368.35     36.73 o 
   7   7   1        1.73        2.16     13.32 o 
   8   7   1       70.74       69.91     20.55 o 
   9   7   1       33.20       -2.59     20.88 o 
  10   7   1      307.58      198.64     37.04 o 
  11   7   1       14.11       -7.49     31.64 o 
  12   7   1        4.77      -14.50     37.02 o 
 -13   8   1        5.06       29.16     43.02 o 
 -12   8   1       10.50      -16.72     35.18 o 
 -11   8   1        0.97       59.10     60.16 o 
 -10   8   1       36.64       13.44     28.02 o 
  -9   8   1      257.26      261.78     31.73 o 
  -8   8   1        0.59       10.30     15.43 o 
  -7   8   1       20.98       42.79     14.96 o 
  -6   8   1        0.12       23.34     12.39 o 
  -5   8   1       81.48       62.42     15.02 o 
  -4   8   1      491.06      539.08     24.76 o 
  -3   8   1      798.27      840.41     24.33 o 
  -2   8   1     1198.35     1182.51     29.62 o 
  -1   8   1      460.80      449.67     19.36 o 
   0   8   1      768.03      835.49     30.40 o 
   1   8   1     1105.47     1079.75     35.05 o 
   2   8   1      202.89      209.13     41.50 o 
   3   8   1     1839.21     1873.04     71.44 o 
   4   8   1      275.78      272.19     22.15 o 
   5   8   1      147.72      126.07     18.83 o 
   6   8   1      131.98      128.40     19.70 o 
   7   8   1        5.35        6.98     16.74 o 
   8   8   1       62.62       24.25     37.78 o 
   9   8   1       95.64       45.17     55.97 o 
  10   8   1        5.04        7.70     30.41 o 
  11   8   1        5.99       36.34     37.18 o 
  12   8   1        7.69       26.35     42.19 o 
 -12   9   1       35.75       90.99     40.55 o 
 -11   9   1        0.09       -9.28     32.08 o 
 -10   9   1       30.12       59.74     64.76 o 
  -9   9   1        8.59       33.86     23.03 o 
  -8   9   1      287.17      279.98     26.52 o 
  -7   9   1       25.65       31.04     23.84 o 
  -6   9   1        0.12       17.62     12.04 o 
  -5   9   1        8.33       30.21     11.54 o 
  -4   9   1      417.62      436.79     23.03 o 
  -3   9   1       10.29       43.57     18.67 o 
  -2   9   1      555.57      515.76     19.39 o 
  -1   9   1        5.68        2.59      5.84 o 
   0   9   1       14.48       18.52      8.09 o 
   1   9   1      714.19      669.32     22.30 o 
   2   9   1      450.96      464.78     71.18 o 
   3   9   1        3.74        6.28     10.25 o 
   4   9   1     1819.55     2025.95     62.08 o 
   5   9   1      385.93      345.47     26.15 o 
   6   9   1        0.10       12.03     14.18 o 
   7   9   1        7.64      -13.70     16.00 o 
   8   9   1       44.24       14.44     19.28 o 
   9   9   1        3.14        6.21     21.59 o 
  10   9   1       88.76      132.53     38.25 o 
  11   9   1        9.41       -4.15     35.29 o 
  12   9   1        0.14       34.86     41.53 o 
 -12  10   1       10.69       25.18     34.85 o 
 -11  10   1        6.74       16.45     28.97 o 
 -10  10   1        0.93       16.83     26.68 o 
  -9  10   1       80.23      110.63     24.24 o 
  -8  10   1       34.19       32.69     16.72 o 
  -7  10   1       35.29       35.55     15.68 o 
  -6  10   1       13.61       -3.08     13.37 o 
  -5  10   1        2.22        0.14     10.62 o 
  -4  10   1      756.60      703.91     30.06 o 
  -3  10   1      270.26      312.38     17.19 o 
  -2  10   1      271.15      269.15     25.08 o 
  -1  10   1      225.13      213.79     15.83 o 
   0  10   1       16.25       13.24      7.66 o 
   1  10   1        6.14        7.76      9.10 o 
   2  10   1      602.77      627.27     37.65 o 
   3  10   1      663.76      723.61     44.20 o 
   4  10   1     1003.68     1130.46     43.23 o 
   5  10   1       59.02       52.12     16.14 o 
   6  10   1       16.20       10.82     15.30 o 
   7  10   1        0.93        9.28     17.87 o 
   8  10   1        1.07       -2.26     17.74 o 
   9  10   1       20.62       25.75     21.62 o 
  10  10   1        4.67       27.24     31.10 o 
  11  10   1        0.08       21.42     33.23 o 
 -12  11   1       29.39      103.68     39.02 o 
 -11  11   1        0.91       -0.52     28.57 o 
 -10  11   1        0.43      -27.24     25.14 o 
  -9  11   1        4.51      -16.58     20.69 o 
  -8  11   1        7.77       -5.64     15.46 o 
  -7  11   1       49.14       60.71     17.11 o 
  -6  11   1      107.50      108.22     16.47 o 
  -5  11   1       61.09       84.10     19.20 o 
  -4  11   1        0.87      -12.24      9.38 o 
  -3  11   1      938.42     1010.07     29.95 o 
  -2  11   1       21.78       14.97      8.92 o 
  -1  11   1     1783.27     1766.37     47.37 o 
   0  11   1      107.47      106.89     13.58 o 
   1  11   1       29.91       11.51      8.57 o 
   2  11   1        0.51       -2.05      7.60 o 
   3  11   1        0.00       11.29     16.40 o 
   4  11   1      405.58      442.28     39.05 o 
   5  11   1      222.08      270.56     25.81 o 
   6  11   1      114.65       43.27     40.54 o 
   7  11   1       94.73       91.25     22.33 o 
   8  11   1       13.65        8.68     19.94 o 
   9  11   1        1.71        4.34     23.17 o 
  10  11   1        0.17        1.14     28.64 o 
  11  11   1        8.17       -2.50     32.60 o 
 -12  12   1       56.42       15.30     42.16 o 
 -11  12   1        0.00        8.50     30.11 o 
 -10  12   1        8.70        7.91     28.61 o 
  -9  12   1       43.99       -1.06     20.54 o 
  -8  12   1       14.55        9.52     17.32 o 
  -7  12   1      114.30       98.27     29.52 o 
  -6  12   1        3.90       18.06     13.80 o 
  -5  12   1        6.30        3.16     12.05 o 
  -4  12   1      151.92      190.37     16.22 o 
  -3  12   1     2305.77     2484.88     56.25 o 
  -2  12   1      583.20      640.90     27.33 o 
  -1  12   1     2380.71     2621.47     56.93 o 
   0  12   1       16.05       11.67      7.97 o 
   1  12   1       50.92       37.75     21.05 o 
   2  12   1        4.16        7.14      7.96 o 
   3  12   1       54.92       69.62     23.64 o 
   4  12   1      132.96      117.67     19.22 o 
   5  12   1        1.60        5.52     19.14 o 
   6  12   1        4.60        2.41     16.18 o 
   7  12   1       27.94       20.01     18.69 o 
   8  12   1        0.86       19.45     35.63 o 
   9  12   1       35.80      -29.89     19.93 o 
  10  12   1        0.78       25.63     26.64 o 
  11  12   1        1.78      -13.94     32.44 o 
 -12  13   1        7.88      -31.23     32.70 o 
 -11  13   1        0.21       33.94     30.89 o 
 -10  13   1        0.00       23.57     26.03 o 
  -9  13   1        2.85       -1.46     21.32 o 
  -8  13   1      155.78      192.47     24.36 o 
  -7  13   1       93.73       84.22     19.55 o 
  -6  13   1      428.45      418.25     28.16 o 
  -5  13   1       41.22       28.72     27.19 o 
  -4  13   1      718.96      766.61     28.83 o 
  -3  13   1      128.78      165.54     22.54 o 
  -2  13   1      428.99      438.56     31.83 o 
  -1  13   1     1127.76     1115.45     31.88 o 
   0  13   1      250.04      240.30     18.70 o 
   1  13   1      190.47      170.51     18.72 o 
   2  13   1       38.24       25.70     15.35 o 
   3  13   1      410.28      394.80     28.15 o 
   4  13   1       21.45       28.25     15.28 o 
   5  13   1        0.02        2.54     16.15 o 
   6  13   1        0.06       10.99     18.38 o 
   7  13   1        6.51       -6.25     18.99 o 
   8  13   1        3.23       -2.88     20.09 o 
   9  13   1       47.17       19.22     24.54 o 
  10  13   1        0.02      -13.43     24.51 o 
  11  13   1        8.42      -39.54     32.84 o 
 -11  14   1        1.22       12.07     30.37 o 
 -10  14   1        3.32       -4.04     24.21 o 
  -9  14   1        2.06       13.72     22.28 o 
  -8  14   1      246.09      219.65     37.66 o 
  -7  14   1      181.17      187.45     26.30 o 
  -6  14   1      373.88      407.57     29.26 o 
  -5  14   1        0.11       -3.80     15.98 o 
  -4  14   1        8.80       11.90     12.18 o 
  -3  14   1      126.64      136.29     23.39 o 
  -2  14   1      257.81      284.66     18.62 o 
  -1  14   1     1450.95     1592.54     54.91 o 
   0  14   1       28.46       23.33     10.39 o 
   1  14   1        9.23       -5.58      9.18 o 
   2  14   1      803.71      764.79     48.84 o 
   3  14   1      200.44      168.10     21.43 o 
   4  14   1        8.77      -13.56     14.12 o 
   5  14   1        4.14       31.83     17.93 o 
   6  14   1       16.75        8.17     19.24 o 
   7  14   1        7.70       18.26     21.90 o 
   8  14   1        5.88       -8.42     22.62 o 
   9  14   1        0.11      -21.59     26.59 o 
  10  14   1        0.63      -30.28     26.20 o 
  11  14   1       13.28       -0.71     33.70 o 
 -11  15   1        0.00      -44.26     30.86 o 
 -10  15   1       13.98      -27.69     23.98 o 
  -9  15   1       21.03        4.52     33.65 o 
  -8  15   1      141.73       94.26     23.17 o 
  -7  15   1        9.75       18.27     17.60 o 
  -6  15   1      807.45      822.06     41.75 o 
  -5  15   1      230.29      234.14     48.27 o 
  -4  15   1        0.57        3.77     12.07 o 
  -3  15   1       22.01       17.87     13.99 o 
  -2  15   1       33.75       27.08     12.03 o 
  -1  15   1      332.99      397.86     21.55 o 
   0  15   1        4.92        1.60     10.12 o 
   1  15   1       37.87       33.95     12.32 o 
   2  15   1      423.70      326.31     76.02 o 
   3  15   1       51.00       61.71     21.03 o 
   4  15   1      126.07       77.20     21.54 o 
   5  15   1      155.56      207.73     48.56 o 
   6  15   1        0.23        6.18     21.15 o 
   7  15   1       59.27       39.16     23.27 o 
   8  15   1        5.91       -1.58     23.13 o 
   9  15   1        4.63        2.34     24.93 o 
  10  15   1        0.21      -25.47     27.24 o 
 -11  16   1        7.17       16.76     31.50 o 
 -10  16   1        0.23       21.89     27.23 o 
  -9  16   1       37.53       41.48     26.05 o 
  -8  16   1        1.10       39.13     23.41 o 
  -7  16   1        0.22        1.18     19.66 o 
  -6  16   1      678.81      663.21     68.87 o 
  -5  16   1        4.39        6.58     15.72 o 
  -4  16   1        0.09       -5.04     13.96 o 
  -3  16   1       25.27       16.15     15.56 o 
  -2  16   1        0.01        5.06     12.08 o 
  -1  16   1      679.77      767.50     29.45 o 
   0  16   1       40.93       42.48     13.05 o 
   1  16   1       34.74       18.94     12.93 o 
   2  16   1        5.61        4.85     14.85 o 
   3  16   1        0.24       -7.31     15.78 o 
   4  16   1      320.56      303.51     41.32 o 
   5  16   1      304.53      351.33     43.95 o 
   6  16   1        4.37      -11.35     21.07 o 
   7  16   1        2.89       31.68     23.88 o 
   8  16   1       16.24       24.97     26.34 o 
   9  16   1        7.91       -6.09     25.29 o 
  10  16   1        0.06      -12.52     34.68 o 
 -11  17   1        0.57      -16.68     32.14 o 
 -10  17   1        2.52        1.67     28.36 o 
  -9  17   1        0.55      -20.52     25.92 o 
  -8  17   1       12.54       22.84     25.92 o 
  -7  17   1      112.83      104.56     25.34 o 
  -6  17   1      735.22      773.20     41.35 o 
  -5  17   1        0.47       14.94     17.93 o 
  -4  17   1        1.83       26.48     15.24 o 
  -3  17   1       28.35       18.25     14.86 o 
  -2  17   1        0.08        9.52     12.97 o 
  -1  17   1      114.74      156.72     25.99 o 
   0  17   1        1.02       16.41     12.50 o 
   1  17   1       88.72       58.89     18.78 o 
   2  17   1        6.63       11.56     16.69 o 
   3  17   1       76.09       64.70     20.34 o 
   4  17   1      290.01      420.22     83.07 o 
   5  17   1        9.13       12.02     22.73 o 
   6  17   1       16.20       65.05     25.70 o 
   7  17   1       64.10       38.51     24.68 o 
   8  17   1       50.36       60.36     29.02 o 
   9  17   1        1.35       20.52     29.71 o 
  10  17   1        3.69      -24.92     49.84 o 
 -10  18   1        7.11       15.26     28.66 o 
  -9  18   1        3.86      -26.13     26.49 o 
  -8  18   1        6.47       -0.47     27.36 o 
  -7  18   1        0.46        1.96     21.09 o 
  -6  18   1       79.05      163.27     27.23 o 
  -5  18   1       32.00       14.71     22.40 o 
  -4  18   1       27.25       24.62     16.21 o 
  -3  18   1       52.47       40.28     24.62 o 
  -2  18   1        6.99      -13.54     13.90 o 
  -1  18   1       79.36       90.95     16.62 o 
   0  18   1        1.75       16.97     13.92 o 
   1  18   1       29.62        5.36     16.92 o 
   2  18   1      102.54       68.07     20.64 o 
   3  18   1       13.49       13.56     20.64 o 
   4  18   1      142.73      101.05     25.74 o 
   5  18   1       41.31       68.05     24.37 o 
   6  18   1      326.19      281.83     36.47 o 
   7  18   1        2.52        6.62     26.63 o 
   8  18   1       26.98       -3.57     27.99 o 
   9  18   1        1.29       26.78     41.54 o 
  10  18   1       11.28       10.16     33.53 o 
 -10  19   1        0.02       62.60     33.86 o 
  -9  19   1        4.87      -15.29     28.28 o 
  -8  19   1        3.59       15.27     29.21 o 
  -7  19   1       20.83       86.41     32.80 o 
  -6  19   1       53.08       40.25     21.31 o 
  -5  19   1        2.93       32.44     20.13 o 
  -4  19   1        8.76       -2.78     18.50 o 
  -3  19   1        3.12        3.71     14.65 o 
  -2  19   1        8.49       18.30     16.40 o 
  -1  19   1        3.40       19.11     15.48 o 
   0  19   1        0.07      -10.52     13.21 o 
   1  19   1       53.86       51.99     27.05 o 
   2  19   1       14.49        6.04     19.85 o 
   3  19   1        0.02      -11.58     22.19 o 
   4  19   1      311.75      404.87     42.50 o 
   5  19   1        0.76       -8.67     23.75 o 
   6  19   1        9.25       32.49     25.91 o 
   7  19   1       10.26      -22.84     27.89 o 
   8  19   1       17.14       12.71     31.81 o 
   9  19   1       32.79       29.75     33.81 o 
 -10  20   1        3.75       30.42     48.07 o 
  -9  20   1        0.06       19.76     31.94 o 
  -8  20   1        0.47       11.87     29.97 o 
  -7  20   1        0.84      -11.66     26.59 o 
  -6  20   1        3.22       16.26     22.64 o 
  -5  20   1       43.18       69.82     23.91 o 
  -4  20   1        6.73      -26.96     21.07 o 
  -3  20   1       18.79      -12.84     15.68 o 
  -2  20   1        1.46        7.85     17.33 o 
  -1  20   1       39.89       61.18     16.95 o 
   0  20   1       47.18       55.84     20.36 o 
   1  20   1       42.67       26.38     22.50 o 
   2  20   1        0.84       14.39     22.94 o 
   3  20   1        6.63      -33.18     22.12 o 
   4  20   1      230.63      228.49     32.48 o 
   5  20   1        3.84       45.14     26.81 o 
   6  20   1       57.01       37.24     28.93 o 
   7  20   1        1.74       21.05     29.07 o 
   8  20   1        5.66      -11.48     30.61 o 
   9  20   1        1.08        2.20     43.40 o 
  -9  21   1        0.19       37.56     34.45 o 
  -8  21   1        8.46      -21.18     43.46 o 
  -7  21   1        0.39       43.09     30.11 o 
  -6  21   1       14.49        8.64     27.29 o 
  -5  21   1        0.00       17.32     22.18 o 
  -4  21   1       21.37       10.92     25.22 o 
  -3  21   1       43.80       57.35     19.94 o 
  -2  21   1        0.00      -12.07     17.01 o 
  -1  21   1        0.55      -22.33     15.95 o 
   0  21   1       74.32       80.53     24.33 o 
   1  21   1      259.32      279.10     40.07 o 
   2  21   1       78.68       45.30     24.96 o 
   3  21   1        1.96       27.54     26.24 o 
   4  21   1      688.22      771.74    143.29 o 
   5  21   1        6.72        3.01     26.37 o 
   6  21   1        4.54       49.59     30.77 o 
   7  21   1        0.90        1.42     30.26 o 
   8  21   1        0.17       30.17     39.52 o 
  -9  22   1        0.87       -1.24     38.90 o 
  -8  22   1        0.02      -29.15     31.88 o 
  -7  22   1        4.17       18.57     44.73 o 
  -6  22   1       19.60        5.21     30.05 o 
  -5  22   1        0.65       -9.47     23.27 o 
  -4  22   1       13.46       -5.11     22.37 o 
  -3  22   1       14.74      -26.25     18.84 o 
  -2  22   1       16.57        5.94     18.81 o 
  -1  22   1       46.38       31.95     22.08 o 
   0  22   1        4.24       21.53     22.72 o 
   1  22   1       26.81       16.08     23.59 o 
   2  22   1       68.19       83.39     27.66 o 
   3  22   1       46.50       62.57     30.23 o 
   4  22   1        2.32      -14.08     25.59 o 
   5  22   1        0.32       31.12     29.47 o 
   6  22   1        0.55       28.60     42.16 o 
   7  22   1        0.66      -23.34     39.73 o 
   8  22   1        3.43       42.62     48.32 o 
  -8  23   1        7.79      -13.76     44.00 o 
  -7  23   1        2.64       13.40     34.25 o 
  -6  23   1        9.07       53.86     31.99 o 
  -5  23   1        4.70       20.70     29.56 o 
  -4  23   1        0.20        2.60     28.66 o 
  -3  23   1        2.71       51.09     21.16 o 
  -2  23   1        5.63      -18.87     19.36 o 
  -1  23   1       62.94       68.00     24.57 o 
   0  23   1      225.80      293.21     70.66 o 
   1  23   1       45.57       50.41     27.29 o 
   2  23   1       28.23       54.21     27.98 o 
   3  23   1       13.40        1.54     27.49 o 
   4  23   1      106.10       30.55     37.84 o 
   5  23   1        9.50       -4.90     39.14 o 
   6  23   1        0.48       35.70     42.48 o 
   7  23   1        0.51       37.63     47.33 o 
  -8  24   1        0.26      -14.43     38.08 o 
  -7  24   1        7.09       21.10     35.33 o 
  -6  24   1       10.68        7.35     38.57 o 
  -5  24   1       10.92       32.09     32.95 o 
  -4  24   1       10.43       21.50     31.39 o 
  -3  24   1        2.83       -0.53     28.39 o 
  -2  24   1       23.15       28.32     24.49 o 
  -1  24   1        8.72       -4.71     24.14 o 
   0  24   1        0.00      -36.14     24.09 o 
   1  24   1       44.27       31.72     27.11 o 
   2  24   1        2.28       13.05     27.19 o 
   3  24   1        5.59        0.36     29.18 o 
   4  24   1        4.24       46.38     43.44 o 
   5  24   1        0.72       13.32     41.85 o 
   6  24   1        3.19      -32.61     43.67 o 
   7  24   1        1.08       32.25     48.14 o 
  -7  25   1        6.89       48.31     38.26 o 
  -6  25   1       14.08        6.89     32.92 o 
  -5  25   1        0.00       29.16     33.73 o 
  -4  25   1        0.19        0.12     31.01 o 
  -3  25   1        2.09      -22.73     29.20 o 
  -2  25   1       31.29       22.83     27.28 o 
  -1  25   1        1.39      -12.33     24.46 o 
   0  25   1       35.41       32.97     28.47 o 
   1  25   1        1.07        7.21     28.09 o 
   2  25   1        2.42        8.67     38.74 o 
   3  25   1       32.44       33.33     41.96 o 
   4  25   1       13.08      -30.67     41.84 o 
   5  25   1       11.14       17.97     68.74 o 
   6  25   1        0.24      -30.78     42.28 o 
  -6  26   1        4.75       -6.07     40.32 o 
  -5  26   1        9.82      100.89     40.14 o 
  -4  26   1       16.68        2.83     33.52 o 
  -3  26   1        1.40        9.58     32.45 o 
  -2  26   1        0.83      -15.06     26.78 o 
  -1  26   1       49.07       38.69     30.43 o 
   0  26   1       20.96       18.74     28.44 o 
   1  26   1        2.81       54.01     41.75 o 
   2  26   1        7.79       27.14     42.46 o 
   3  26   1        1.75      -31.19     98.88 o 
   4  26   1        2.01       52.43     45.96 o 
   5  26   1        4.36       60.82     93.22 o 
  -5  27   1        2.72       12.18     37.45 o 
  -4  27   1        0.96      -27.86     34.87 o 
  -3  27   1        4.78        9.05     32.71 o 
  -2  27   1        0.14      -15.46     28.79 o 
  -1  27   1        1.15       17.47     42.81 o 
   0  27   1        5.82       48.08     43.82 o 
   1  27   1        0.08       12.34     42.94 o 
   2  27   1       19.03       40.87     52.21 o 
   3  27   1        5.61       -5.51     46.19 o 
   4  27   1        0.47      -52.61     56.97 o 
   5  27   1        3.21      -22.30     49.75 o 
  -4  28   1        3.22       45.71     38.10 o 
  -3  28   1        0.53      -49.85     44.49 o 
  -2  28   1        0.95       20.32     38.70 o 
  -1  28   1       12.60       -5.00     44.49 o 
   0  28   1        0.20       13.79     44.42 o 
   1  28   1        1.78      -44.46     68.85 o 
   2  28   1        4.43       67.89     63.78 o 
   3  28   1        0.01      -42.17     50.00 o 
  -3  29   1        0.01      -32.75     46.95 o 
  -2  29   1        0.02      -12.58     51.75 o 
  -1  29   1        0.17      -39.49     51.64 o 
   0  29   1        4.23       26.08     46.71 o 
   1  29   1        0.03       -4.28     53.28 o 
   2  29   1        1.56       57.62     55.02 o 
 -13   0   2       50.91       15.39     54.23 o 
 -12   0   2       21.36       65.33     54.85 o 
 -11   0   2       45.58       63.49     45.30 o 
 -10   0   2        0.70       -6.32     19.83 o 
  -9   0   2       99.60      102.31     83.55 o 
  -8   0   2       40.28       28.10     15.27 o 
  -7   0   2      994.89      983.28     47.61 o 
  -6   0   2        5.23       11.38     13.13 o 
  -5   0   2     2957.59     2793.93     90.15 o 
  -4   0   2     2197.80     2147.92     70.76 o 
  -3   0   2     1189.93     1262.05     44.88 o 
  -2   0   2     1184.87     1097.68     38.17 o 
  -1   0   2      751.04      883.13     31.06 o 
   0   0   2      258.39      239.41     21.59 o 
   1   0   2    13904.22    12804.84    340.29 o 
   3   0   2       16.63       12.40     14.74 o 
   4   0   2        6.51       41.80     17.84 o 
   5   0   2      132.82      144.10     29.26 o 
   6   0   2       20.03       45.26     25.37 o 
   7   0   2        0.90        0.25     29.40 o 
   8   0   2      194.18      283.27     53.94 o 
   9   0   2        6.08      -51.35     34.23 o 
  10   0   2      139.59      118.16     55.03 o 
  11   0   2       19.23       33.73     54.45 o 
  12   0   2        5.58       80.36     64.36 o 
 -13   1   2        4.53       33.65     37.43 o 
 -12   1   2        0.54       11.45     34.37 o 
 -11   1   2       28.46      -25.35     25.96 o 
 -10   1   2       23.49       42.20     16.99 o 
  -9   1   2       34.40       36.62     15.47 o 
  -8   1   2       57.95       71.20     15.11 o 
  -7   1   2      246.45      256.99     24.95 o 
  -6   1   2     1017.95     1076.21     39.68 o 
  -5   1   2      462.24      500.37     25.82 o 
  -4   1   2     1641.38     1557.88     45.32 o 
  -3   1   2      996.84      989.25     26.79 o 
  -2   1   2        5.56       22.64      6.61 o 
  -1   1   2     2330.87     2115.92     44.34 o 
   0   1   2     4965.02     4478.77     87.40 o 
   1   1   2     1781.03     1782.58     39.96 o 
   2   1   2      149.92      125.79     12.13 o 
   3   1   2      447.65      415.59     36.07 o 
   4   1   2      127.31      134.65     19.19 o 
   5   1   2      184.19      277.64     56.39 o 
   6   1   2      167.58      123.53     23.92 o 
   7   1   2        2.10        6.36     26.73 o 
   8   1   2       31.12       57.36     21.81 o 
   9   1   2      180.46      199.92     70.85 o 
  10   1   2        7.14        7.84     30.25 o 
  11   1   2        9.75       22.00     36.03 o 
  12   1   2        0.02      -29.57     38.35 o 
 -13   2   2       10.99       18.61     37.57 o 
 -12   2   2        3.18       26.44     35.80 o 
 -11   2   2       16.00       17.55     26.56 o 
 -10   2   2        0.03       -0.75     19.13 o 
  -9   2   2       12.49        3.75     13.55 o 
  -8   2   2      115.07      108.92     16.19 o 
  -7   2   2     1040.21     1055.83     35.05 o 
  -6   2   2      234.79      251.09     17.90 o 
  -5   2   2      380.02      389.81     24.70 o 
  -4   2   2      181.08      176.60     15.39 o 
  -3   2   2      498.98      457.94     20.14 o 
  -2   2   2    13322.53    12674.55    238.11 o 
  -1   2   2       69.17       73.01      6.56 o 
   0   2   2     2913.43     2798.48     67.54 o 
   1   2   2    22101.45    20928.80    447.56 o 
   2   2   2       11.03       24.61      8.72 o 
   3   2   2       18.78       -2.73      9.44 o 
   4   2   2      395.14      444.56     29.38 o 
   5   2   2       32.02        8.52     14.38 o 
   6   2   2        0.06       12.04     13.88 o 
   7   2   2        1.27        7.26     16.26 o 
   8   2   2      376.99      382.70     47.74 o 
   9   2   2       49.10       66.87     31.84 o 
  10   2   2       64.67       43.45     32.16 o 
  11   2   2       12.82        9.36     35.60 o 
  12   2   2        0.54      -55.35     36.90 o 
 -13   3   2       15.23       13.75     36.79 o 
 -12   3   2        7.52       15.28     33.21 o 
 -11   3   2        7.14      -17.86     40.72 o 
 -10   3   2        9.05       12.95     19.02 o 
  -9   3   2        0.10        0.44     17.05 o 
  -8   3   2       10.24       23.12     13.18 o 
  -7   3   2       63.59       58.98     11.28 o 
  -6   3   2      284.08      340.91     19.72 o 
  -5   3   2     1556.81     1497.39     39.80 o 
  -4   3   2      773.49      723.24     23.51 o 
  -3   3   2     1807.42     1842.53     42.59 o 
  -2   3   2    20301.82    20359.63    436.60 o 
  -1   3   2       25.20       36.08      9.18 o 
   0   3   2    23908.93    22588.89    485.99 o 
   1   3   2     8841.58     7838.43    172.57 o 
   2   3   2     1126.86     1002.76     31.12 o 
   3   3   2      168.71      194.05     15.85 o 
   4   3   2       19.54       -1.30     10.83 o 
   5   3   2       57.93       57.36     14.66 o 
   6   3   2       31.92        4.73     14.57 o 
   7   3   2       10.43       10.75     28.20 o 
   8   3   2      221.27      204.55     28.21 o 
   9   3   2        0.07       31.38     30.10 o 
  10   3   2        1.05        3.21     33.98 o 
  11   3   2       27.80       32.57     35.63 o 
  12   3   2        7.81      -15.74     40.87 o 
 -13   4   2        3.61      -20.76     35.94 o 
 -12   4   2        0.33       30.20     33.27 o 
 -11   4   2       20.81       66.68     26.57 o 
 -10   4   2        0.15       34.23     20.34 o 
  -9   4   2       57.58       57.33     19.95 o 
  -8   4   2       96.03       89.28     14.05 o 
  -7   4   2      112.11      141.76     14.32 o 
  -6   4   2      201.22      213.88     14.93 o 
  -5   4   2      326.92      328.79     18.08 o 
  -4   4   2     1000.12      922.03     27.23 o 
  -3   4   2      253.45      282.33     14.32 o 
  -2   4   2    38511.81    35824.03    661.27 o 
  -1   4   2      504.80      493.87     28.62 o 
   0   4   2     1169.80     1078.64     40.41 o 
   1   4   2      371.09      411.06     17.05 o 
   2   4   2     2996.35     3025.57     73.99 o 
   3   4   2        6.04       14.93      9.80 o 
   4   4   2     2288.42     2099.83     62.00 o 
   5   4   2      350.33      345.02     26.16 o 
   6   4   2       11.48       13.20     14.46 o 
   7   4   2      146.09      149.33     23.28 o 
   8   4   2      823.67      842.30     46.45 o 
   9   4   2      107.85       94.47     33.67 o 
  10   4   2        3.19       -7.19     29.48 o 
  11   4   2        6.46       38.53     37.20 o 
  12   4   2        0.08       50.32     46.97 o 
 -13   5   2        1.63       -7.64     36.84 o 
 -12   5   2        1.91      -44.00     29.33 o 
 -11   5   2       23.55       59.32     27.08 o 
 -10   5   2       42.43       39.84     22.07 o 
  -9   5   2       14.50       17.69     17.45 o 
  -8   5   2      140.83      123.29     18.09 o 
  -7   5   2      119.32      143.50     21.77 o 
  -6   5   2        8.49        0.00     10.55 o 
  -4   5   2      451.60      411.19     17.95 o 
  -3   5   2       72.94       69.67      9.54 o 
  -2   5   2     8801.00     8490.71    163.24 o 
  -1   5   2     6121.69     5604.33    126.24 o 
   0   5   2     8238.37     7822.20    214.58 o 
   1   5   2     3810.66     3575.79     83.95 o 
   2   5   2      600.45      548.55     25.40 o 
   3   5   2     3096.25     3177.25     71.17 o 
   4   5   2        2.29        3.83     11.62 o 
   5   5   2      310.98      302.92     20.05 o 
   6   5   2       87.21       77.95     26.36 o 
   7   5   2      102.52       70.42     19.36 o 
   8   5   2       85.65       99.93     36.14 o 
   9   5   2      174.66      178.30     35.77 o 
  10   5   2      108.16       87.24     40.58 o 
  11   5   2        3.95      -40.71     60.18 o 
  12   5   2        0.02       73.24     48.20 o 
 -13   6   2        0.28        6.10     37.79 o 
 -12   6   2        5.86       13.11     34.75 o 
 -11   6   2        0.32       50.40     27.40 o 
 -10   6   2       10.87       12.22     22.74 o 
  -9   6   2       87.20      124.44     23.49 o 
  -8   6   2       13.44       16.83     15.18 o 
  -7   6   2       58.67       55.62     14.64 o 
  -6   6   2      245.98      228.39     19.89 o 
  -5   6   2      105.26       92.42     10.95 o 
  -4   6   2     2594.70     2558.25     52.82 o 
  -3   6   2     2876.41     2661.75     52.56 o 
  -2   6   2     6329.07     6161.76    110.05 o 
  -1   6   2        0.06        9.70      7.68 o 
   0   6   2        5.52       20.71      7.07 o 
   1   6   2     2369.18     2423.94     54.47 o 
   2   6   2      277.64      338.74     24.43 o 
   3   6   2      187.22      184.20     14.78 o 
   4   6   2       54.99       64.26     18.02 o 
   5   6   2      144.05      193.93     25.99 o 
   6   6   2       81.15      100.86     15.89 o 
   7   6   2        1.80       -9.08     15.75 o 
   8   6   2       30.16       18.62     19.09 o 
   9   6   2      113.54      145.63     28.43 o 
  10   6   2        4.66        9.10     39.48 o 
  11   6   2        0.46        6.67     45.93 o 
 -13   7   2        1.29      -35.57     39.05 o 
 -12   7   2        1.25       -5.22     35.83 o 
 -11   7   2        0.88        4.36     24.95 o 
 -10   7   2        9.94      -12.15     20.77 o 
  -9   7   2       80.84       92.30     30.45 o 
  -8   7   2        7.21       -1.53     14.22 o 
  -7   7   2       25.25       17.53     13.75 o 
  -6   7   2        8.28       36.32      9.30 o 
  -5   7   2      574.51      549.07     20.57 o 
  -4   7   2       24.84       11.04     12.64 o 
  -3   7   2      495.06      524.92     25.00 o 
  -2   7   2     2947.59     2763.68     54.37 o 
  -1   7   2      648.21      646.65     21.01 o 
   0   7   2      611.58      586.35     20.01 o 
   1   7   2       64.07       73.28     15.63 o 
   2   7   2      137.14      128.18     19.81 o 
   3   7   2     6736.21     7205.20    147.52 o 
   4   7   2      214.81      262.16     21.34 o 
   5   7   2      209.80      223.45     36.10 o 
   6   7   2        3.86        2.99     12.14 o 
   7   7   2      310.17      279.58     29.12 o 
   8   7   2       13.84       24.61     21.23 o 
   9   7   2      214.81      188.14     30.59 o 
  10   7   2        0.46       50.44     32.73 o 
  11   7   2        5.41       61.68     41.48 o 
 -13   8   2       11.52       -0.33     39.91 o 
 -12   8   2        0.01        9.28     35.17 o 
 -11   8   2        0.00       -1.05     25.42 o 
 -10   8   2       68.68       83.26     26.50 o 
  -9   8   2      427.99      416.71     36.97 o 
  -8   8   2        0.72        8.13     22.38 o 
  -7   8   2      140.04      129.42     20.51 o 
  -6   8   2       85.51       97.76     15.45 o 
  -5   8   2       97.96      102.56     13.99 o 
  -4   8   2       28.65       14.54      8.23 o 
  -3   8   2      293.14      287.93     15.98 o 
  -2   8   2     1048.30     1087.29     26.78 o 
  -1   8   2        1.68       19.73      8.02 o 
   0   8   2        3.04       -3.60     13.16 o 
   1   8   2       70.07       71.49     10.22 o 
   2   8   2       59.95       79.03     10.82 o 
   3   8   2     1541.32     1664.13     44.04 o 
   4   8   2      999.87     1125.48     34.99 o 
   5   8   2      684.57      835.31     55.67 o 
   6   8   2       60.88       67.14     17.75 o 
   7   8   2       27.09       28.10     18.20 o 
   8   8   2        7.00      -19.65     17.59 o 
   9   8   2       29.09       16.88     23.18 o 
  10   8   2        0.00       26.37     31.64 o 
  11   8   2        6.06       -0.35     35.17 o 
 -13   9   2        0.55       30.77     42.07 o 
 -12   9   2       18.29       49.27     99.84 o 
 -11   9   2        0.82       28.36     27.20 o 
 -10   9   2       58.99       47.44     25.13 o 
  -9   9   2        0.00       15.40     19.13 o 
  -8   9   2      931.85      889.92     40.58 o 
  -7   9   2       47.01       36.06     15.81 o 
  -6   9   2       13.69       -7.58     12.08 o 
  -5   9   2      307.97      300.97     27.70 o 
  -4   9   2       12.72       -1.88      7.95 o 
  -3   9   2     1022.53     1086.98     27.44 o 
  -2   9   2     2556.54     2673.81     59.65 o 
  -1   9   2     1235.83     1216.76     33.59 o 
   0   9   2      694.10      597.07     21.60 o 
   1   9   2      652.91      663.47     23.71 o 
   2   9   2        3.05        2.69      8.84 o 
   4   9   2       77.58      131.36     31.96 o 
   5   9   2       39.00        4.32     20.95 o 
   6   9   2        6.40        2.97     15.51 o 
   7   9   2       12.93        1.54     18.61 o 
   8   9   2      171.18      211.31     28.67 o 
   9   9   2      288.58      228.11     54.51 o 
  10   9   2       21.63       33.05     52.52 o 
  11   9   2       10.70       44.90     35.50 o 
 -12  10   2       21.53       38.70     36.48 o 
 -11  10   2        5.06       14.03     26.94 o 
 -10  10   2       36.90       40.73     24.53 o 
  -9  10   2      191.51      181.93     25.19 o 
  -8  10   2       64.52       65.46     18.73 o 
  -7  10   2       33.49       15.21     13.69 o 
  -6  10   2       46.34       51.58     13.79 o 
  -5  10   2        0.81      -14.75     17.27 o 
  -4  10   2      820.77      782.54     25.66 o 
  -3  10   2       30.72       34.93      9.78 o 
  -2  10   2      860.78      932.55     27.94 o 
   0  10   2      552.34      552.23     21.74 o 
   1  10   2        3.06       12.49     10.47 o 
   2  10   2      379.32      362.63     21.23 o 
   3  10   2      372.10      419.98     21.29 o 
   4  10   2        6.79       -5.54     10.38 o 
   5  10   2        4.90       -0.88     12.60 o 
   6  10   2        0.28       14.98     16.70 o 
   7  10   2       76.34       63.64     21.50 o 
   8  10   2       27.76       45.75     23.44 o 
   9  10   2        2.49       36.59     24.81 o 
  10  10   2        1.18       18.70     34.94 o 
  11  10   2        0.05        4.63     35.64 o 
 -12  11   2       12.25        8.20     31.98 o 
 -11  11   2       24.38       25.07     25.37 o 
 -10  11   2      194.83      186.28     29.48 o 
  -9  11   2       81.92      119.08     23.23 o 
  -8  11   2      454.96      449.85     31.40 o 
  -7  11   2      350.03      331.35     32.85 o 
  -6  11   2        0.11       -4.63     13.93 o 
  -5  11   2       11.18       -3.45     11.73 o 
  -4  11   2       59.05       56.33     12.20 o 
  -3  11   2      903.67      930.02     24.25 o 
  -2  11   2       16.28       23.42     21.22 o 
  -1  11   2        4.38       15.42      9.34 o 
   0  11   2       64.86       56.63     11.18 o 
   1  11   2      139.99      156.48     13.97 o 
   2  11   2       30.06       39.11     11.15 o 
   3  11   2       39.26       35.98     11.44 o 
   4  11   2        0.25        7.40     14.13 o 
   5  11   2        3.14      -14.59     13.96 o 
   6  11   2       91.50       55.27     31.50 o 
   7  11   2       19.69       17.52     25.13 o 
   8  11   2        6.63      -21.69     22.21 o 
   9  11   2       21.41       14.35     24.86 o 
  10  11   2       32.01       35.07     31.93 o 
  11  11   2        0.64        4.38     43.39 o 
 -12  12   2        7.84      -30.77     29.31 o 
 -11  12   2        0.99      -20.56     30.67 o 
 -10  12   2        0.00       19.16     22.32 o 
  -9  12   2       16.31       28.45     19.40 o 
  -8  12   2      992.52     1035.48     44.78 o 
  -7  12   2        0.01        5.80     15.07 o 
  -6  12   2       12.72      -16.77     13.37 o 
  -5  12   2      108.30       97.88     23.85 o 
  -4  12   2        0.82        0.93     14.51 o 
  -3  12   2      856.02      864.20     30.15 o 
  -2  12   2       48.25       58.68     11.18 o 
  -1  12   2      112.08      141.67     14.26 o 
   0  12   2       94.01      103.69     12.64 o 
   1  12   2       82.44      101.22     13.09 o 
   2  12   2      325.02      366.25     20.60 o 
   3  12   2        8.55       27.98     13.01 o 
   4  12   2      180.45      266.52     35.45 o 
   5  12   2      199.56      193.39     24.93 o 
   6  12   2        3.44        2.23     37.16 o 
   7  12   2        9.36        0.92     20.82 o 
   8  12   2       90.42       81.69     26.08 o 
   9  12   2       12.61       47.79     28.02 o 
  10  12   2        1.27       20.48     28.75 o 
  11  12   2        0.61       31.88     37.24 o 
 -12  13   2        9.34       52.73     37.43 o 
 -11  13   2        8.29       34.95     49.71 o 
 -10  13   2        0.70      -15.17     20.90 o 
  -9  13   2       72.09       65.28     21.18 o 
  -8  13   2      246.60      259.94     26.87 o 
  -7  13   2      171.29      197.87     34.07 o 
  -6  13   2       43.39       38.78     15.25 o 
  -5  13   2        2.04       -8.71     13.32 o 
  -4  13   2       47.11       51.86     19.05 o 
  -3  13   2       45.46       37.79      8.92 o 
  -2  13   2       31.84       33.34     11.78 o 
  -1  13   2      329.22      334.27     19.88 o 
   0  13   2      738.36      724.38     27.87 o 
   1  13   2      334.59      311.63     19.73 o 
   2  13   2      123.58      150.90     15.51 o 
   3  13   2       10.19      -11.59     12.74 o 
   4  13   2       14.77       24.85     16.24 o 
   5  13   2       54.80       54.00     18.66 o 
   6  13   2       47.39        0.45     16.01 o 
   7  13   2       85.75       76.66     24.91 o 
   8  13   2        5.37      -10.01     22.00 o 
   9  13   2        2.36       -2.36     26.74 o 
  10  13   2        0.00       22.18     29.63 o 
 -12  14   2        3.85       -8.07     48.12 o 
 -11  14   2       30.74       22.61     29.37 o 
 -10  14   2       18.40       11.00     21.24 o 
  -9  14   2      151.34      140.99     25.81 o 
  -8  14   2       95.72       84.71     21.54 o 
  -7  14   2      158.45      128.95     22.01 o 
  -6  14   2       46.11       46.45     17.22 o 
  -5  14   2       20.82      -15.40     14.47 o 
  -4  14   2        3.34       12.60     11.77 o 
  -3  14   2       30.53       34.16     11.00 o 
  -2  14   2       56.84       52.55     14.74 o 
  -1  14   2       16.26       20.55     11.29 o 
   0  14   2      129.70      137.74     15.50 o 
   1  14   2       24.72       13.21     11.15 o 
   2  14   2       12.82       17.72     11.93 o 
   3  14   2        6.68       -0.86     16.83 o 
   4  14   2       58.47       69.94     19.13 o 
   5  14   2       64.83       39.02     24.07 o 
   6  14   2       47.28       33.84     21.40 o 
   7  14   2       20.79        1.39     23.24 o 
   8  14   2        0.37       15.38     24.23 o 
   9  14   2        2.17        8.00     27.72 o 
  10  14   2        1.64       18.65     34.45 o 
 -11  15   2        1.51       -6.39     29.05 o 
 -10  15   2        3.45       12.33     22.12 o 
  -9  15   2       16.28       23.81     20.59 o 
  -8  15   2       13.74       31.50     19.82 o 
  -7  15   2       51.68       23.66     19.55 o 
  -6  15   2       55.16       21.62     17.78 o 
  -5  15   2       32.80       35.76     27.48 o 
  -4  15   2       27.13       50.30     15.61 o 
  -3  15   2       91.13       83.41     23.50 o 
  -2  15   2       18.10       -3.42     11.59 o 
  -1  15   2      166.24      141.51     16.23 o 
   0  15   2        2.65       12.64     15.32 o 
   1  15   2       50.57       62.83     21.43 o 
   2  15   2        8.50        6.45     14.64 o 
   3  15   2        0.77        7.35     20.40 o 
   4  15   2       81.89       60.94     33.56 o 
   5  15   2       25.71      -16.87     19.07 o 
   6  15   2       12.67       -4.75     21.09 o 
   7  15   2        0.73       33.25     23.65 o 
   8  15   2       17.39       26.42     25.70 o 
   9  15   2        0.08      -19.50     32.47 o 
  10  15   2        5.09      -19.89     34.00 o 
 -11  16   2        3.31      -23.19     30.20 o 
 -10  16   2        0.42       28.96     23.61 o 
  -9  16   2        0.70        1.76     20.09 o 
  -8  16   2       12.45        8.07     20.29 o 
  -7  16   2      141.67      112.18     22.72 o 
  -6  16   2        4.13       16.97     22.21 o 
  -5  16   2       36.15       38.57     18.09 o 
  -4  16   2        2.77       31.90     13.91 o 
  -3  16   2       25.17       17.34     15.55 o 
  -2  16   2        1.60       -4.16     12.51 o 
  -1  16   2       22.86       19.26     13.00 o 
   0  16   2        3.46       -4.56     12.23 o 
   1  16   2        1.47       12.38     12.45 o 
   2  16   2      109.11       88.61     19.21 o 
   3  16   2      125.70      122.73     29.43 o 
   4  16   2        0.90      -17.24     16.98 o 
   5  16   2       35.66       32.58     20.86 o 
   6  16   2       38.63       27.70     23.50 o 
   7  16   2       13.72       32.14     25.98 o 
   8  16   2        4.59       -8.28     33.12 o 
   9  16   2        1.01      -31.42     31.57 o 
  10  16   2        0.80      -29.47     41.62 o 
 -11  17   2        1.21      -31.60     31.06 o 
 -10  17   2        0.33       31.70     24.23 o 
  -9  17   2        3.80        4.35     20.72 o 
  -8  17   2       78.43      120.50     27.25 o 
  -7  17   2        8.02       31.83     19.62 o 
  -6  17   2      244.54      217.27     26.89 o 
  -5  17   2        0.78       15.00     18.09 o 
  -4  17   2       88.01       82.67     17.11 o 
  -3  17   2       37.03       22.34     13.17 o 
  -2  17   2      277.57      243.55     22.62 o 
  -1  17   2       85.05      105.69     16.95 o 
   0  17   2        6.71       -2.95     12.79 o 
   1  17   2        0.24       24.87     15.78 o 
   2  17   2       28.49       13.11     43.77 o 
   3  17   2       15.19       18.59     18.38 o 
   4  17   2        7.57       18.97     22.35 o 
   5  17   2       35.39       37.78     23.54 o 
   6  17   2       41.19       -0.55     32.38 o 
   7  17   2       18.13       35.28     34.44 o 
   8  17   2        1.04        7.27     33.10 o 
   9  17   2       10.62      -44.96     36.13 o 
 -10  18   2        0.77        1.84     24.73 o 
  -9  18   2        0.33       -0.06     23.02 o 
  -8  18   2       22.24       27.75     22.64 o 
  -7  18   2        1.83       15.79     20.05 o 
  -6  18   2       12.77       48.16     20.42 o 
  -5  18   2       12.11       13.45     19.24 o 
  -4  18   2        0.72        1.63     17.85 o 
  -3  18   2       28.65       22.27     23.52 o 
  -2  18   2       80.37       98.45     17.35 o 
  -1  18   2       40.18       61.70     17.98 o 
   0  18   2       21.26       26.81     15.04 o 
   1  18   2      110.48       97.29     21.38 o 
   2  18   2       10.56       45.68     20.91 o 
   3  18   2        1.08       -8.72     19.09 o 
   4  18   2      171.35      166.43     34.32 o 
   5  18   2       70.76       57.54     36.13 o 
   6  18   2       41.26       22.66     35.21 o 
   7  18   2        4.08        3.51     35.84 o 
   8  18   2        1.45       22.54     38.72 o 
   9  18   2        0.29      -33.92     35.93 o 
 -10  19   2        5.61       -4.88     29.30 o 
  -9  19   2        9.43       36.20     25.37 o 
  -8  19   2        0.66       46.12     24.61 o 
  -7  19   2       18.47        7.14     21.24 o 
  -6  19   2       23.97       54.51     21.40 o 
  -5  19   2       71.55       52.42     23.48 o 
  -4  19   2        1.18       23.29     19.84 o 
  -3  19   2       63.54       30.05     15.83 o 
  -2  19   2        2.91       -5.94     14.08 o 
  -1  19   2       83.00       86.23     18.35 o 
   0  19   2      128.63       94.75     39.20 o 
   1  19   2        0.55       34.02     19.21 o 
   2  19   2       33.07       45.61     23.34 o 
   3  19   2        0.00       14.26     21.22 o 
   4  19   2      110.31       86.36     51.31 o 
   5  19   2        1.60      -19.36     40.86 o 
   6  19   2        2.71       -5.33     35.40 o 
   7  19   2        3.15       -1.90     34.17 o 
   8  19   2        3.87      -39.24     36.04 o 
   9  19   2        5.29       -0.44     40.35 o 
 -10  20   2        0.17       41.74     36.11 o 
  -9  20   2       12.16       15.68     38.39 o 
  -8  20   2       18.54       32.75     25.11 o 
  -7  20   2        7.13       35.45     23.86 o 
  -6  20   2        5.88       38.13     22.33 o 
  -5  20   2        2.47       34.46     24.88 o 
  -4  20   2       10.96        8.88     19.32 o 
  -3  20   2       87.04       67.29     18.28 o 
  -2  20   2        8.50        3.89     15.93 o 
  -1  20   2        1.57       -9.14     15.78 o 
   0  20   2       95.46      159.21     30.03 o 
   1  20   2       84.45      103.01     27.71 o 
   2  20   2        3.96        0.72     31.30 o 
   3  20   2        7.73       17.43     64.67 o 
   4  20   2      190.95      238.41     44.17 o 
   5  20   2        4.64       17.22     34.65 o 
   6  20   2        2.92       22.63     38.08 o 
   7  20   2        4.26      -27.13     36.91 o 
   8  20   2        4.15        0.81     42.44 o 
  -9  21   2        1.43        1.67     28.07 o 
  -8  21   2        2.59       13.99     25.85 o 
  -7  21   2        1.70       21.88     24.17 o 
  -6  21   2        5.04       15.45     23.05 o 
  -5  21   2        0.90       -5.12     21.42 o 
  -4  21   2        4.29       41.84     22.13 o 
  -3  21   2       19.38       30.33     18.26 o 
  -2  21   2        6.60       21.51     18.26 o 
  -1  21   2        5.43       30.66     18.22 o 
   0  21   2       45.65       29.88     22.33 o 
   1  21   2      244.02      280.51     46.50 o 
   2  21   2        5.43       36.36     48.02 o 
   3  21   2        0.03       23.14     35.66 o 
   4  21   2        1.56       17.00     35.71 o 
   5  21   2        5.18        7.20     37.40 o 
   6  21   2        0.07      -14.14     40.30 o 
   7  21   2        0.40       44.59     42.30 o 
   8  21   2        2.69       22.58     42.04 o 
  -9  22   2        3.41      -10.30     35.33 o 
  -8  22   2        1.30        1.51     26.84 o 
  -7  22   2        0.30       43.27     25.37 o 
  -6  22   2        7.48      -17.73     23.11 o 
  -5  22   2        1.35        0.89     22.69 o 
  -4  22   2       88.00       77.89     24.44 o 
  -3  22   2      145.67      136.47     23.51 o 
  -2  22   2        9.93       16.29     18.81 o 
  -1  22   2       73.23      112.89     45.27 o 
   0  22   2        6.52       68.23     73.93 o 
   1  22   2      100.17       99.56     37.23 o 
   2  22   2       75.33       79.90     39.45 o 
   3  22   2       88.93      104.55     42.63 o 
   4  22   2       15.39       46.50     38.66 o 
   5  22   2        0.80       31.22     40.18 o 
   6  22   2        2.82       25.44     44.09 o 
   7  22   2        7.61       19.44     80.56 o 
  -8  23   2        0.94        8.76     28.86 o 
  -7  23   2        5.87      -21.28     25.86 o 
  -6  23   2        4.03       12.06     24.88 o 
  -5  23   2        0.02       -5.70     23.33 o 
  -4  23   2       14.71       11.00     24.17 o 
  -3  23   2        0.80       30.01     21.13 o 
  -2  23   2        0.35      -27.44     25.47 o 
  -1  23   2        1.28        8.78     33.09 o 
   0  23   2        6.56       36.66     34.87 o 
   1  23   2        7.18       43.72     38.56 o 
   2  23   2       35.42       59.30     38.74 o 
   3  23   2       25.84       -7.31     37.02 o 
   4  23   2       91.11       98.47     47.84 o 
   5  23   2        7.55       60.42     43.51 o 
   6  23   2        0.11      -22.86     41.52 o 
   7  23   2        5.54       -8.60     45.64 o 
  -8  24   2        1.80       55.02     54.90 o 
  -7  24   2        7.04       36.15     29.40 o 
  -6  24   2        0.83       16.93     25.88 o 
  -5  24   2       16.45       29.92     36.32 o 
  -4  24   2       24.84      -34.12     37.01 o 
  -3  24   2       33.46       34.99     34.60 o 
  -2  24   2       28.46       -8.30     44.61 o 
  -1  24   2        0.89      -17.37     31.80 o 
   0  24   2        2.86        2.69     33.60 o 
   1  24   2        0.29       34.06     38.26 o 
   2  24   2       50.83       24.66     40.61 o 
   3  24   2        1.84      -69.52     72.23 o 
   4  24   2       13.47      -27.97     64.30 o 
   5  24   2        1.03      -37.94     46.94 o 
   6  24   2        1.46       -0.24     47.81 o 
  -7  25   2        1.98       15.03     30.25 o 
  -6  25   2        5.06       43.28     36.38 o 
  -5  25   2        0.10       42.19     33.07 o 
  -4  25   2       13.23       98.20     39.42 o 
  -3  25   2        0.55       21.01     45.40 o 
  -2  25   2       20.17      -26.29     73.82 o 
  -1  25   2        1.64       21.13     37.46 o 
   0  25   2        1.58      -35.48     79.44 o 
   1  25   2       18.03       20.94     60.68 o 
   2  25   2      100.26       78.13     46.36 o 
   3  25   2       20.52       30.25     54.58 o 
   4  25   2       26.55       85.57     49.66 o 
   5  25   2        0.11       18.28     47.60 o 
  -6  26   2        4.25       13.21     48.31 o 
  -5  26   2        7.33       21.52     41.83 o 
  -4  26   2        2.96       43.82     39.63 o 
  -3  26   2        0.01      145.58     58.38 o 
  -2  26   2        4.98       -3.01     40.13 o 
  -1  26   2       33.87       -5.91     49.19 o 
   0  26   2       24.04       19.58     41.00 o 
   1  26   2        2.10      -17.50     39.70 o 
   2  26   2       37.68       -5.74     45.94 o 
   3  26   2        0.35      -24.89     45.10 o 
   4  26   2        0.09      -41.21     44.79 o 
   5  26   2        1.39        9.76     54.77 o 
  -5  27   2        4.89       -4.81     41.92 o 
  -4  27   2        0.59       45.33     55.24 o 
  -3  27   2        0.27      -74.81     49.87 o 
  -2  27   2       17.87       12.28     44.23 o 
  -1  27   2        2.15      -74.78     49.85 o 
   0  27   2        8.60       -3.78     45.26 o 
   1  27   2        5.66       13.55     42.96 o 
   2  27   2        4.98       -8.45     44.46 o 
   3  27   2        0.80       71.75     58.27 o 
   4  27   2        3.92      -32.69     48.08 o 
  -4  28   2        0.13       60.90     60.14 o 
  -3  28   2        0.61       37.94     60.58 o 
  -2  28   2        0.13      -18.61     45.49 o 
  -1  28   2        0.46      -12.16     69.26 o 
   0  28   2       13.39      -17.27     90.14 o 
   1  28   2       18.60       45.48     47.13 o 
   2  28   2        0.19        7.64     48.32 o 
  -2  29   2        0.73      -67.53     55.46 o 
  -1  29   2        9.93       23.78     72.90 o 
   0  29   2       15.03       41.28     79.93 o 
 -13   1   3       12.04       17.68     52.63 o 
 -12   1   3       84.68       69.46     37.60 o 
 -11   1   3        9.98       21.23     25.39 o 
 -10   1   3        1.57       -3.92     15.08 o 
  -9   1   3       10.97       -7.95     14.27 o 
  -8   1   3      163.89      210.52     31.57 o 
  -7   1   3      169.81      115.67     23.12 o 
  -6   1   3       71.14       74.28     13.48 o 
  -5   1   3     1904.56     1910.31     48.51 o 
  -4   1   3      184.28      214.18     14.68 o 
  -3   1   3       44.68       59.79     10.70 o 
  -2   1   3       93.29       86.39      9.22 o 
  -1   1   3     2081.02     2075.56     45.83 o 
   0   1   3     3630.90     3584.72     73.86 o 
   1   1   3     1873.95     1914.60     44.21 o 
   2   1   3        0.43       12.25      8.17 o 
   3   1   3      168.26      160.65     19.06 o 
   4   1   3      105.16       36.52     52.54 o 
   5   1   3      103.75      100.24     50.67 o 
   6   1   3        0.00       19.41     18.87 o 
   7   1   3      504.44      550.80     46.33 o 
   8   1   3      178.94      152.85     34.27 o 
   9   1   3       11.29       51.45     31.02 o 
  10   1   3       83.37       89.74     37.56 o 
  11   1   3       44.78       50.54     40.63 o 
 -13   2   3        9.24       28.60     38.20 o 
 -12   2   3        0.01       18.05     34.92 o 
 -11   2   3       44.04       65.41     26.44 o 
 -10   2   3        2.02       20.26     20.54 o 
  -9   2   3       89.80       70.56     19.52 o 
  -8   2   3       31.19       30.65     14.19 o 
  -7   2   3        7.31       -3.90     10.91 o 
  -6   2   3      750.28      779.51     34.22 o 
  -5   2   3        3.80        1.17     10.32 o 
  -4   2   3      486.25      468.39     20.34 o 
  -3   2   3      434.42      414.03     17.48 o 
  -2   2   3        9.24       23.38      7.16 o 
  -1   2   3      304.14      289.67     28.49 o 
   0   2   3      500.22      470.69     21.72 o 
   1   2   3      306.42      339.30     15.12 o 
   2   2   3      113.69       87.68     35.15 o 
   3   2   3      594.75      637.91     26.30 o 
   4   2   3       10.59       -7.71     12.01 o 
   5   2   3       56.25       65.55     17.93 o 
   6   2   3      391.26      386.07     34.85 o 
   7   2   3      542.43      485.24     44.31 o 
   8   2   3      573.15      643.92     43.67 o 
   9   2   3       42.83       28.90     31.32 o 
  10   2   3       20.67       -8.35     33.76 o 
  11   2   3        4.23       29.57     42.81 o 
 -13   3   3       23.67       42.05     63.35 o 
 -12   3   3        5.21       24.48     39.33 o 
 -11   3   3        1.24       31.41     24.35 o 
 -10   3   3        0.51       49.33     26.14 o 
  -9   3   3      184.21      200.49     22.42 o 
  -8   3   3        2.44       12.53     13.55 o 
  -7   3   3        8.29        6.96     11.59 o 
  -6   3   3        7.51       -2.99     10.25 o 
  -5   3   3      356.81      366.48     19.89 o 
  -4   3   3      164.66      168.36     16.14 o 
  -3   3   3      337.64      360.79     18.03 o 
  -2   3   3     1559.03     1427.67     34.88 o 
  -1   3   3     2473.60     2415.55     63.18 o 
   0   3   3     1236.18     1129.33     36.16 o 
   1   3   3      340.72      374.22     15.97 o 
   2   3   3      673.88      660.30     25.44 o 
   3   3   3      121.13      153.71     15.57 o 
   4   3   3       85.23       85.29     14.34 o 
   5   3   3        0.84       -5.00     10.43 o 
   6   3   3        5.95       17.54     16.98 o 
   7   3   3       35.55       29.87     19.28 o 
   8   3   3      270.18      317.69     33.47 o 
   9   3   3        6.50       42.66     32.42 o 
  10   3   3       87.77       40.53     36.10 o 
  11   3   3       22.49       30.54     42.50 o 
 -13   4   3        0.92       -7.09     69.30 o 
 -12   4   3        7.87       -0.87     26.94 o 
 -11   4   3        2.58       48.79     33.05 o 
 -10   4   3       33.36       37.12     24.62 o 
  -9   4   3       14.96       -9.31     18.41 o 
  -8   4   3       60.52       71.20     15.77 o 
  -7   4   3       37.51       38.49     12.62 o 
  -6   4   3        0.14       15.66     13.36 o 
  -5   4   3      186.50      204.18     16.01 o 
  -4   4   3      132.10      146.00     13.23 o 
  -3   4   3     1162.20     1102.39     34.98 o 
  -2   4   3     1181.51     1223.35     31.37 o 
  -1   4   3       20.26       11.22     16.27 o 
   0   4   3      201.14      225.97     17.25 o 
   1   4   3      769.80      807.95     26.27 o 
   2   4   3     3533.11     3685.25     89.67 o 
   3   4   3      108.99       92.68     13.63 o 
   4   4   3      583.52      581.08     28.12 o 
   5   4   3       16.48       12.75     11.86 o 
   6   4   3       95.70      112.34     17.29 o 
   7   4   3      128.02      132.54     24.67 o 
   8   4   3       98.92       94.73     24.72 o 
   9   4   3       48.05       12.64     40.52 o 
  10   4   3       15.30       -9.35     33.03 o 
  11   4   3        3.73       26.59     75.15 o 
 -13   5   3        0.87        1.75     32.19 o 
 -12   5   3        3.00       -3.26     26.89 o 
 -11   5   3        0.00       -8.70     22.98 o 
 -10   5   3       53.07       -1.72     37.26 o 
  -9   5   3      476.36      461.79     36.03 o 
  -8   5   3        8.89       11.62     16.70 o 
  -7   5   3        6.45       -3.60     13.08 o 
  -6   5   3       12.51       11.96     19.75 o 
  -5   5   3        0.36        4.58     16.99 o 
  -4   5   3      538.76      552.44     22.93 o 
  -3   5   3        4.30        6.35      7.87 o 
  -2   5   3     1162.18     1149.17     30.20 o 
  -1   5   3       41.26       30.47     24.68 o 
   0   5   3      888.18      963.27     34.14 o 
   1   5   3     2449.05     2331.13     59.34 o 
   2   5   3      440.46      511.34     40.10 o 
   3   5   3        4.40        5.30     12.20 o 
   4   5   3       29.41       13.96     23.47 o 
   5   5   3       92.81       94.44     15.12 o 
   6   5   3       18.83        9.86     12.90 o 
   7   5   3       97.73       98.14     19.05 o 
   8   5   3      162.23      178.13     28.79 o 
   9   5   3        5.25       38.61     29.39 o 
  10   5   3        0.01       16.61     34.28 o 
  11   5   3        2.38       -5.12     40.48 o 
 -13   6   3        4.48       24.09     33.32 o 
 -12   6   3        0.60       -6.40     33.53 o 
 -11   6   3        1.41      -12.44     22.75 o 
 -10   6   3      113.26       69.63     45.45 o 
  -9   6   3        1.08       13.72     20.47 o 
  -8   6   3       23.09       35.28     17.98 o 
  -7   6   3      164.80      163.70     17.52 o 
  -6   6   3      130.49      157.50     15.42 o 
  -5   6   3       24.05       26.75     10.52 o 
  -4   6   3        0.32        9.53      9.06 o 
  -3   6   3      582.09      540.97     20.73 o 
  -2   6   3      821.02      902.46     29.58 o 
  -1   6   3      126.03      153.14     15.97 o 
   0   6   3     1558.87     1450.73     45.08 o 
   1   6   3      852.74      927.26     29.61 o 
   2   6   3        0.09       25.96     10.54 o 
   3   6   3      773.45      842.61     31.74 o 
   4   6   3      182.64      165.11     16.35 o 
   5   6   3      139.29      181.10     17.96 o 
   6   6   3      115.96       63.15     33.26 o 
   7   6   3        2.17       18.18     18.28 o 
   8   6   3        0.37        7.86     19.75 o 
   9   6   3        0.87       36.31     25.43 o 
  10   6   3       12.81       19.32     34.56 o 
  11   6   3        1.65       -1.65     36.79 o 
 -13   7   3        3.94      -23.92     31.08 o 
 -12   7   3        0.01       16.78     28.22 o 
 -11   7   3       23.46       27.49     25.07 o 
 -10   7   3        0.23      -31.11     23.38 o 
  -9   7   3      108.04      105.59     23.35 o 
  -8   7   3        4.10       -1.38     16.69 o 
  -7   7   3       17.88        4.30     14.33 o 
  -6   7   3        0.44        9.29     11.87 o 
  -5   7   3     1563.23     1525.01     47.76 o 
  -4   7   3     1512.27     1547.13     36.58 o 
  -3   7   3     1731.57     1834.35     45.06 o 
  -2   7   3      260.50      265.99     15.69 o 
  -1   7   3     1757.72     1860.99     53.98 o 
   0   7   3       33.09       32.07     23.86 o 
   1   7   3      670.82      666.65     27.01 o 
   2   7   3     1437.89     1566.90     41.93 o 
   3   7   3      229.98      232.84     17.58 o 
   4   7   3     1127.65     1288.33     39.45 o 
   5   7   3        0.93      -12.75     15.42 o 
   6   7   3       38.11       31.15     22.62 o 
   7   7   3        0.02        7.03     18.45 o 
   8   7   3       49.07       63.18     23.59 o 
   9   7   3        4.85        4.90     25.15 o 
  10   7   3        0.15       13.41     43.40 o 
  11   7   3       10.89       -1.15     51.13 o 
 -13   8   3        0.64       16.50     34.62 o 
 -12   8   3        5.69        9.13     28.97 o 
 -11   8   3        5.03       22.69     25.02 o 
 -10   8   3       11.55      -36.05     24.17 o 
  -9   8   3        1.15        8.56     20.92 o 
  -8   8   3      128.87      127.00     24.78 o 
  -7   8   3      136.03      158.97     46.83 o 
  -6   8   3        0.04        0.61     17.39 o 
  -5   8   3       84.11       69.18     13.40 o 
  -4   8   3     1978.50     1935.30     49.48 o 
  -3   8   3     5170.38     5550.12    103.35 o 
  -2   8   3        7.77       29.50      8.62 o 
  -1   8   3      491.18      540.66     24.38 o 
   0   8   3       21.52       48.81     18.47 o 
   1   8   3     2416.68     2417.30     57.11 o 
   2   8   3      122.75      136.59     14.12 o 
   3   8   3     1030.53     1119.08     35.23 o 
   4   8   3       12.53       -6.26     16.60 o 
   5   8   3       38.57       66.50     14.93 o 
   6   8   3       55.41       56.83     25.97 o 
   7   8   3       20.77        6.76     18.47 o 
   8   8   3        0.72       -1.23     22.41 o 
   9   8   3       20.15        4.43     24.80 o 
  10   8   3       12.78      -23.28     37.55 o 
  11   8   3        8.35      108.97     55.67 o 
 -13   9   3        3.03       -3.18     33.00 o 
 -12   9   3        0.92        6.90     29.41 o 
 -11   9   3        1.68      -28.38     24.60 o 
 -10   9   3       32.53       -3.21     30.42 o 
  -9   9   3      268.08      269.34     32.20 o 
  -8   9   3      471.51      508.64     36.84 o 
  -7   9   3        3.91       15.83     16.55 o 
  -6   9   3      114.67      106.03     19.28 o 
  -5   9   3       44.70       48.35     11.18 o 
  -4   9   3     2164.82     2204.69     48.68 o 
  -3   9   3     1754.52     1955.82     47.06 o 
  -2   9   3     1973.05     1856.79     41.48 o 
  -1   9   3       26.53       29.62      8.01 o 
   0   9   3      622.57      619.61     23.23 o 
   1   9   3      424.13      425.40     19.87 o 
   2   9   3       17.25       12.86     10.56 o 
   3   9   3      249.13      275.38     18.56 o 
   4   9   3      290.35      274.89     24.15 o 
   5   9   3       86.05       91.92     20.95 o 
   6   9   3       73.12       80.26     25.42 o 
   7   9   3       24.43       49.71     20.68 o 
   8   9   3       49.55       48.53     24.51 o 
   9   9   3        1.96      -25.54     27.65 o 
  10   9   3        2.83       28.54     42.74 o 
 -12  10   3        1.17       23.58     29.32 o 
 -11  10   3        2.77       13.98     27.75 o 
 -10  10   3       13.01       57.26     26.71 o 
  -9  10   3       49.96       61.16     25.06 o 
  -8  10   3      198.20      180.13     26.84 o 
  -7  10   3      129.37      136.02     22.31 o 
  -6  10   3      118.86       97.50     20.99 o 
  -5  10   3      249.74      265.72     46.36 o 
  -4  10   3     1648.52     1666.83     39.61 o 
  -3  10   3      783.13      789.05     24.68 o 
  -2  10   3       15.96       28.44      8.67 o 
  -1  10   3      525.64      562.75     22.76 o 
   0  10   3       63.68       70.85     10.89 o 
   1  10   3        5.26       23.60     10.07 o 
   2  10   3      218.38      224.78     16.79 o 
   3  10   3        2.36        1.44     15.52 o 
   4  10   3      177.91      152.32     19.31 o 
   5  10   3       28.33       40.56     18.25 o 
   6  10   3       73.63       46.03     20.11 o 
   7  10   3        6.01      -17.48     19.14 o 
   8  10   3       17.10        3.34     28.13 o 
   9  10   3        4.98       -4.65     48.74 o 
  10  10   3        9.22       20.76     41.33 o 
 -12  11   3        0.71       -4.87     28.80 o 
 -11  11   3        3.03       15.03     27.28 o 
 -10  11   3       54.30       16.76     25.47 o 
  -9  11   3       60.24       97.30     30.03 o 
  -8  11   3      920.98      838.26     44.83 o 
  -7  11   3        3.62        4.07     14.84 o 
  -6  11   3        3.81        0.06     14.90 o 
  -5  11   3       50.04       35.27     14.65 o 
  -4  11   3     1446.00     1474.89     36.75 o 
  -3  11   3       41.84       48.45      9.75 o 
  -2  11   3       36.95       39.66     13.74 o 
  -1  11   3      895.45      883.36     35.07 o 
   0  11   3      171.04      145.03     14.05 o 
   1  11   3      750.54      749.69     32.11 o 
   2  11   3      933.60      970.19     33.08 o 
   3  11   3        1.37       -2.37     15.02 o 
   4  11   3       67.70       28.80     17.77 o 
   5  11   3       70.93       60.14     19.92 o 
   6  11   3        8.50        8.20     19.06 o 
   7  11   3        0.67       24.47     26.92 o 
   8  11   3       32.78       59.30     32.37 o 
   9  11   3        7.90        7.97     56.16 o 
  10  11   3        6.87       36.79     43.67 o 
 -12  12   3        3.20       43.71     40.24 o 
 -11  12   3        1.31       -0.12     26.20 o 
 -10  12   3        0.05       13.29     22.95 o 
  -9  12   3       25.10       49.29     22.94 o 
  -8  12   3      903.06      925.69     48.68 o 
  -7  12   3      521.35      496.60     45.46 o 
  -6  12   3       74.03       71.99     17.67 o 
  -5  12   3      182.43      170.36     21.27 o 
  -4  12   3      667.09      694.09     28.54 o 
  -3  12   3        9.00       29.91      9.99 o 
  -2  12   3       22.37       43.90     10.28 o 
  -1  12   3      100.90       96.24     16.15 o 
   0  12   3      226.68      233.96     28.01 o 
   1  12   3      318.82      332.66     28.10 o 
   2  12   3      278.70      305.95     20.37 o 
   3  12   3        1.04        9.17     12.26 o 
   4  12   3       16.46       25.73     18.69 o 
   5  12   3       27.25       27.32     22.07 o 
   6  12   3       61.37       56.86     28.93 o 
   7  12   3       62.22       70.07     31.38 o 
   8  12   3       85.30       29.25     33.00 o 
   9  12   3        3.69       -6.15     49.17 o 
  10  12   3        1.00        1.91     49.87 o 
 -12  13   3        0.34       12.60     33.77 o 
 -11  13   3        1.06       -7.13     26.03 o 
 -10  13   3        1.71       11.63     22.26 o 
  -9  13   3      183.14      186.26     29.32 o 
  -8  13   3        4.46       20.88     28.73 o 
  -7  13   3        8.97       21.84     17.45 o 
  -6  13   3       38.00       27.59     23.72 o 
  -5  13   3       19.88       24.36     15.17 o 
  -4  13   3      128.57      140.89     20.97 o 
  -3  13   3        0.19        3.08      9.38 o 
  -2  13   3       10.62        6.37      9.27 o 
  -1  13   3      124.32      132.25     15.29 o 
   0  13   3       21.55       13.43     11.65 o 
   1  13   3      169.01      151.70     16.83 o 
   2  13   3       88.61       75.83     23.96 o 
   3  13   3        0.48       11.37     15.93 o 
   4  13   3       21.54       -6.80     24.17 o 
   5  13   3       22.60       40.51     29.65 o 
   6  13   3       83.13       74.50     76.61 o 
   7  13   3      123.83       25.42     45.04 o 
   8  13   3        1.18       46.73     31.99 o 
   9  13   3        1.51        6.58     34.46 o 
  10  13   3        0.59      -21.60     35.60 o 
 -12  14   3        0.11       -8.39     28.51 o 
 -11  14   3        5.94      -29.46     24.88 o 
 -10  14   3        2.11       39.39     25.14 o 
  -9  14   3       48.12       13.48     21.98 o 
  -8  14   3        5.10      -15.96     24.60 o 
  -7  14   3      243.43      244.60     29.05 o 
  -6  14   3        1.53       -5.68     15.82 o 
  -5  14   3       32.00       27.76     17.45 o 
  -4  14   3       11.49       18.68     12.65 o 
  -3  14   3       22.01       16.63     20.95 o 
  -2  14   3      416.23      424.90     20.70 o 
  -1  14   3        1.10        1.77     10.42 o 
   0  14   3      203.90      204.90     30.10 o 
   1  14   3      411.12      429.29     24.54 o 
   2  14   3        1.93       -4.28     16.02 o 
   3  14   3        7.21       30.34     26.07 o 
   4  14   3        0.05      -31.55     21.03 o 
   5  14   3        1.22        4.76     25.89 o 
   6  14   3        0.04      -25.03     27.10 o 
   7  14   3       13.62       38.53     32.53 o 
   8  14   3       14.12        8.45     34.31 o 
   9  14   3        3.91       21.99     34.97 o 
 -11  15   3        2.33       -9.68     24.10 o 
 -10  15   3        0.22       -8.25     39.22 o 
  -9  15   3        7.68       -2.70     20.47 o 
  -8  15   3       48.86       24.73     21.14 o 
  -7  15   3        0.69      -13.05     18.54 o 
  -6  15   3       43.63       56.96     19.51 o 
  -5  15   3       12.68      -11.90     15.40 o 
  -4  15   3        3.86       15.53     19.11 o 
  -3  15   3      109.77       96.21     16.18 o 
  -2  15   3      207.11      210.89     16.13 o 
  -1  15   3        0.01        2.94     12.34 o 
   0  15   3       29.72       23.99     13.73 o 
   1  15   3      397.83      453.99     60.04 o 
   2  15   3       26.07       46.10     25.66 o 
   3  15   3        2.88       43.03     26.90 o 
   4  15   3        4.40       16.79     26.50 o 
   5  15   3       77.57       11.37     28.81 o 
   6  15   3        1.00       36.17     32.14 o 
   7  15   3        0.04      -33.14     43.80 o 
   8  15   3        3.04       14.79     33.32 o 
   9  15   3       16.03      -29.63     34.47 o 
 -11  16   3        2.88      -29.43     25.75 o 
 -10  16   3        0.87       -5.59     24.44 o 
  -9  16   3       10.31       26.33     24.76 o 
  -8  16   3       14.07        8.92     21.43 o 
  -7  16   3        0.97       -8.74     19.04 o 
  -6  16   3       64.73       74.31     26.34 o 
  -5  16   3        2.33       15.22     16.67 o 
  -4  16   3       25.70       11.73     14.85 o 
  -3  16   3      123.26      137.72     20.22 o 
  -2  16   3      141.15      135.68     20.30 o 
  -1  16   3        5.58       -7.24     12.67 o 
   0  16   3      107.13      120.51     25.75 o 
   1  16   3      153.13      127.80     23.09 o 
   2  16   3        1.15       15.12     24.13 o 
   3  16   3        1.46       26.61     28.20 o 
   4  16   3        0.15      -21.31     50.11 o 
   5  16   3        1.04       37.51     31.56 o 
   6  16   3        0.98       22.50     32.62 o 
   7  16   3      135.00      132.17     42.06 o 
   8  16   3        2.54      -25.82     33.76 o 
   9  16   3        1.04       -4.40     43.85 o 
 -11  17   3        0.01       30.16     33.26 o 
 -10  17   3       10.36       15.00     26.44 o 
  -9  17   3        9.35       29.70     23.53 o 
  -8  17   3       37.56       53.72     23.89 o 
  -7  17   3       11.54        1.13     20.40 o 
  -6  17   3       10.60       37.74     21.22 o 
  -5  17   3       17.74       22.80     19.61 o 
  -4  17   3       73.20       94.68     18.45 o 
  -3  17   3       62.37       26.08     19.24 o 
  -2  17   3       16.17       24.13     14.59 o 
  -1  17   3       77.82       73.10     21.11 o 
   0  17   3       71.82      106.88     23.24 o 
   1  17   3        2.82       18.87     24.14 o 
   2  17   3       68.34       84.31     45.08 o 
   3  17   3      192.41      189.14     39.86 o 
   4  17   3        4.85      -24.41     29.61 o 
   5  17   3        1.73       30.11     33.06 o 
   6  17   3        4.14       41.95     33.91 o 
   7  17   3        3.43       12.76     36.44 o 
   8  17   3        3.67        6.60     36.82 o 
   9  17   3        0.44      -18.01     61.94 o 
 -10  18   3        2.92       35.62     37.04 o 
  -9  18   3        1.73      -25.63     23.39 o 
  -8  18   3        0.50       20.26     23.31 o 
  -7  18   3        0.10        3.81     21.53 o 
  -6  18   3       71.65       35.94     21.39 o 
  -5  18   3        2.06       -6.67     25.07 o 
  -4  18   3       20.17       -6.42     17.89 o 
  -3  18   3        5.00      -21.15     16.81 o 
  -2  18   3        8.65       20.33     19.52 o 
  -1  18   3        4.81        6.97     19.40 o 
   0  18   3      326.11      305.24     30.38 o 
   1  18   3      319.90      329.21     57.48 o 
   2  18   3      463.69      505.86     55.17 o 
   3  18   3       10.71       56.10     33.92 o 
   4  18   3        4.21       -0.41     34.79 o 
   5  18   3       16.78       -9.00     33.61 o 
   6  18   3        1.56      -38.67     33.54 o 
   7  18   3       13.90       -5.44     73.24 o 
   8  18   3        5.12       41.84     41.62 o 
 -10  19   3        0.00      -25.54     25.45 o 
  -9  19   3        4.96        7.61     27.27 o 
  -8  19   3        8.70       28.74     25.57 o 
  -7  19   3        1.36      -17.46     22.99 o 
  -6  19   3        1.53       -1.84     21.62 o 
  -5  19   3        2.75        7.86     21.46 o 
  -4  19   3        6.49       14.35     25.69 o 
  -3  19   3       74.85       11.26     20.57 o 
  -2  19   3        0.86      -15.82     33.52 o 
  -1  19   3       14.69        0.16     20.52 o 
   0  19   3       37.28       40.82     29.07 o 
   1  19   3      108.28       56.05     33.48 o 
   2  19   3      783.62      771.11     92.77 o 
   3  19   3      146.12      112.18     40.11 o 
   4  19   3       39.11       17.96     33.25 o 
   5  19   3       38.56       -8.34     34.88 o 
   6  19   3        2.02       19.91     38.26 o 
   7  19   3        1.11       34.60     40.73 o 
   8  19   3        0.01       52.79     42.66 o 
 -10  20   3        0.01       13.62     30.11 o 
  -9  20   3        0.00       21.39     35.66 o 
  -8  20   3        0.85       44.96     27.65 o 
  -7  20   3        2.91       18.40     24.73 o 
  -6  20   3        6.40        1.99     23.24 o 
  -5  20   3        1.39       -1.18     28.37 o 
  -4  20   3        0.25        7.44     27.01 o 
  -3  20   3        5.70        7.62     21.76 o 
  -2  20   3       18.45        3.27     20.55 o 
  -1  20   3        1.04        5.37     29.10 o 
   0  20   3       35.93       16.16     32.00 o 
   1  20   3        4.41      -22.27     29.66 o 
   2  20   3       25.95       26.36     60.11 o 
   3  20   3        7.69      -15.08     34.11 o 
   4  20   3        0.23        1.98     36.31 o 
   5  20   3        0.14       33.20     37.51 o 
   6  20   3        0.68       -4.37     37.75 o 
   7  20   3        1.82        7.31     40.38 o 
  -9  21   3       20.57       28.87     31.15 o 
  -8  21   3        1.49       17.68     35.51 o 
  -7  21   3        0.40       25.31     32.88 o 
  -6  21   3        0.56      -18.84     27.95 o 
  -5  21   3        0.00       19.97     31.78 o 
  -4  21   3        5.64        5.99     41.94 o 
  -3  21   3      179.13      167.57     29.56 o 
  -2  21   3       12.70        9.69     28.59 o 
  -1  21   3        0.80       -6.92     29.99 o 
   0  21   3        0.91       41.46     37.78 o 
   1  21   3       13.55       25.79     33.70 o 
   2  21   3       85.40       85.11     39.82 o 
   3  21   3      149.76      127.20     43.65 o 
   4  21   3        5.06       22.49     40.90 o 
   5  21   3        1.71      -10.83     38.52 o 
   6  21   3        0.62       -0.46     40.39 o 
   7  21   3        0.20       22.84     44.94 o 
  -9  22   3        6.06        4.67     38.34 o 
  -8  22   3        3.31       10.95     37.37 o 
  -7  22   3        8.74       34.10     35.70 o 
  -6  22   3        9.92       55.14     60.67 o 
  -5  22   3        0.03      -21.82     55.51 o 
  -4  22   3        7.32       24.13     30.78 o 
  -3  22   3        7.33      -13.93     24.10 o 
  -2  22   3        1.02      -30.59     24.63 o 
  -1  22   3        0.06      -40.07     26.71 o 
   0  22   3       10.05        3.44     32.09 o 
   1  22   3        0.34        8.81     35.98 o 
   2  22   3       77.38       67.59     40.18 o 
   3  22   3        6.38       52.13     41.33 o 
   4  22   3       17.38       20.47     42.76 o 
   5  22   3        6.12       11.00     42.13 o 
   6  22   3        0.95       19.69     45.60 o 
  -8  23   3        0.70       49.81     55.13 o 
  -7  23   3        2.29       14.10     36.26 o 
  -6  23   3       12.71       32.75     37.22 o 
  -5  23   3       39.34       23.92     35.53 o 
  -4  23   3       15.05       16.41     33.89 o 
  -3  23   3       20.87       23.91     29.07 o 
  -2  23   3        1.15      -24.28     32.65 o 
  -1  23   3        6.54      -16.94     34.04 o 
   0  23   3        9.65        0.43     35.52 o 
   1  23   3       45.21       12.99     37.79 o 
   2  23   3       81.41       67.32     43.56 o 
   3  23   3       53.33       46.51     43.60 o 
   4  23   3       23.50      108.20     50.12 o 
   5  23   3        3.71        3.84     41.72 o 
   6  23   3        0.10        1.72     47.88 o 
  -7  24   3        1.41       36.99     38.73 o 
  -6  24   3       10.97       34.20     37.79 o 
  -5  24   3        8.96       16.34     36.85 o 
  -4  24   3        2.74       -8.18     33.78 o 
  -3  24   3        5.65       21.19     34.56 o 
  -2  24   3        3.96       -5.80     35.28 o 
  -1  24   3        4.37       21.82     47.82 o 
   0  24   3        3.37      -35.55     34.18 o 
   1  24   3        3.74        3.69     42.16 o 
   2  24   3      100.09      131.61     48.04 o 
   3  24   3        2.55       35.49     49.58 o 
   4  24   3       31.04       13.88     45.49 o 
   5  24   3        1.43       12.70     47.20 o 
  -7  25   3        0.22      -47.92     36.92 o 
  -6  25   3        2.45       25.25     39.49 o 
  -5  25   3        0.07       -5.73     37.29 o 
  -4  25   3        1.38       21.33     37.18 o 
  -3  25   3        0.00       -9.62     47.21 o 
  -2  25   3        1.76      -51.31     34.21 o 
  -1  25   3        4.17       38.40     41.25 o 
   0  25   3        7.07       -7.71     43.57 o 
   1  25   3        1.16      -34.31     53.60 o 
   2  25   3       46.66       37.14     57.49 o 
   3  25   3       15.12      -13.02     66.45 o 
   4  25   3        0.41      -18.98     78.77 o 
  -6  26   3        0.31       -5.69     41.13 o 
  -5  26   3        1.42      -34.22     40.15 o 
  -4  26   3        0.08       18.18     37.32 o 
  -3  26   3        0.36       26.13     52.90 o 
  -2  26   3        0.18      -21.86     41.91 o 
  -1  26   3       10.83      -48.31     40.13 o 
   0  26   3        2.78      -36.60     40.09 o 
   1  26   3        5.68        0.77     50.72 o 
   2  26   3       35.37       -7.97     52.70 o 
   3  26   3        0.05      -19.74     47.51 o 
   4  26   3        6.53       46.49     53.10 o 
  -5  27   3        0.25      -62.17     41.81 o 
  -4  27   3        5.97       58.09     61.98 o 
  -3  27   3        0.04        9.12     55.28 o 
  -2  27   3       13.03        7.87     43.41 o 
  -1  27   3        4.58       42.14     45.30 o 
   0  27   3        0.53       22.74     43.97 o 
   1  27   3        2.78       55.68     48.08 o 
   2  27   3       18.47       77.91     53.26 o 
  -3  28   3        0.01      -40.11     53.55 o 
  -2  28   3        0.12       51.96     64.00 o 
  -1  28   3        0.03       33.86     50.05 o 
   0  28   3        6.88       34.25     47.99 o 
   1  28   3       14.77       38.04     63.55 o 
 -13   0   4        6.22       54.41     55.35 o 
 -12   0   4        0.12       30.59     49.98 o 
 -11   0   4       19.67       55.67     29.50 o 
 -10   0   4       35.40       31.09     25.32 o 
  -9   0   4        4.08       12.78     22.65 o 
  -8   0   4       93.83       45.56     21.12 o 
  -7   0   4        3.87       30.26     19.80 o 
  -6   0   4       41.33       -2.69     25.75 o 
  -5   0   4      204.72      244.90     42.18 o 
  -4   0   4      875.50      831.03     39.06 o 
  -3   0   4     1693.28     1669.71     59.50 o 
  -2   0   4       25.19       21.04     11.84 o 
  -1   0   4       12.90       33.48     22.34 o 
   0   0   4     1115.74     1115.94     58.97 o 
   1   0   4      918.73      968.34     41.11 o 
   2   0   4       74.72       68.23     16.19 o 
   3   0   4        2.91       31.46     15.08 o 
   4   0   4       68.67       84.74     46.25 o 
   5   0   4       70.57       97.27     23.21 o 
   6   0   4      665.51      729.50     66.12 o 
   7   0   4       47.95       45.51     34.88 o 
   8   0   4      138.66      141.19     48.00 o 
   9   0   4       41.37       15.46     48.07 o 
  10   0   4      149.56      167.13     73.69 o 
 -13   1   4        1.40       29.39     37.64 o 
 -12   1   4        0.27       31.25     34.73 o 
 -11   1   4       71.80       77.32     27.62 o 
 -10   1   4       30.97       10.32     21.32 o 
  -9   1   4       74.96       52.05     23.65 o 
  -8   1   4       33.54       40.50     15.80 o 
  -7   1   4       37.44       21.09     21.01 o 
  -6   1   4       12.26       22.88     11.70 o 
  -5   1   4      384.90      371.50     21.05 o 
  -4   1   4      156.97      173.37     14.88 o 
  -3   1   4        9.89       20.34      8.63 o 
  -2   1   4      300.03      316.95     15.70 o 
  -1   1   4        3.13        7.93      8.25 o 
   0   1   4      156.28      174.60     23.57 o 
   1   1   4       82.04       75.29     11.46 o 
   2   1   4      172.29      163.36     14.42 o 
   3   1   4       37.74       34.26     10.84 o 
   4   1   4      290.35      262.22     25.34 o 
   5   1   4      173.14      211.67     22.64 o 
   6   1   4       63.49       95.41     44.27 o 
   7   1   4      150.03      178.02     33.08 o 
   8   1   4        2.08        2.14     27.09 o 
   9   1   4       89.25       81.10     37.87 o 
  10   1   4       12.35       60.25     64.61 o 
 -13   2   4        0.89       27.30     67.91 o 
 -12   2   4        3.23       -3.76     38.38 o 
 -11   2   4       18.41       60.55     27.05 o 
 -10   2   4       30.27       32.66     21.98 o 
  -9   2   4       40.47       54.11     18.78 o 
  -8   2   4        2.29      -10.26     12.23 o 
  -7   2   4        8.59       22.98     13.38 o 
  -6   2   4        1.07        7.41     12.96 o 
  -5   2   4      773.67      799.41     28.68 o 
  -4   2   4       60.94       80.33     17.59 o 
  -3   2   4      319.28      342.63     22.57 o 
  -2   2   4      333.37      347.02     16.18 o 
  -1   2   4      165.56      185.61     13.86 o 
   0   2   4      169.15      191.85     13.00 o 
   1   2   4      770.45      845.29     32.67 o 
   2   2   4      115.46      129.48     14.95 o 
   3   2   4       17.14       39.09     11.25 o 
   4   2   4      174.49      151.55     18.14 o 
   5   2   4      272.50      286.70     27.34 o 
   6   2   4     1273.07     1151.37    165.82 o 
   7   2   4       69.92      111.46     25.00 o 
   8   2   4       50.82       30.48     22.45 o 
   9   2   4        0.00       41.45     35.30 o 
  10   2   4        3.88       57.32     43.65 o 
 -13   3   4        1.28       11.67     37.95 o 
 -12   3   4        8.80      -12.25     33.95 o 
 -11   3   4       10.47        7.12     43.92 o 
 -10   3   4       53.35       86.60     24.69 o 
  -9   3   4        0.74        2.27     15.80 o 
  -8   3   4        0.18       -2.25     14.21 o 
  -7   3   4        0.18       15.97     12.32 o 
  -6   3   4      253.85      312.88     24.90 o 
  -5   3   4       54.52       63.86     12.45 o 
  -4   3   4      204.67      209.38     19.56 o 
  -3   3   4       33.63       40.69     11.62 o 
  -2   3   4       66.90       70.18      9.46 o 
  -1   3   4       45.28       56.42     12.91 o 
   0   3   4       57.65       85.16     14.30 o 
   1   3   4      992.43     1040.62     29.97 o 
   2   3   4        3.46        4.89     10.49 o 
   3   3   4      451.79      489.81     39.01 o 
   4   3   4       96.22      111.72     16.73 o 
   5   3   4      390.49      443.38     68.41 o 
   6   3   4      246.45      211.94     25.29 o 
   7   3   4      380.80      353.27     32.01 o 
   8   3   4        0.84      -10.09     20.50 o 
   9   3   4       17.80       21.09     32.89 o 
  10   3   4        1.60       -7.46     52.11 o 
 -13   4   4        0.82      -16.91     30.23 o 
 -12   4   4        0.53      -23.87     27.15 o 
 -11   4   4       10.92       12.92     25.32 o 
 -10   4   4       90.67       55.90     24.80 o 
  -9   4   4      108.27      132.32     24.78 o 
  -8   4   4        3.23        8.48     14.44 o 
  -7   4   4        7.67        6.50     13.42 o 
  -6   4   4        0.05      -10.80     11.03 o 
  -5   4   4     1732.37     2043.12     78.35 o 
  -4   4   4      644.13      699.99     25.69 o 
  -3   4   4     2443.40     2380.88     55.51 o 
  -2   4   4      102.42      144.84     17.07 o 
  -1   4   4     1354.36     1316.55     43.40 o 
   0   4   4       16.40       12.78     11.29 o 
   1   4   4     1625.64     1528.98     49.15 o 
   2   4   4      776.13      756.81     26.80 o 
   3   4   4        0.05       12.84     11.22 o 
   4   4   4       88.53       99.05     16.78 o 
   5   4   4      212.20      207.84     22.94 o 
   6   4   4      537.87      484.42     49.19 o 
   7   4   4      108.83       92.72     39.46 o 
   8   4   4        0.31       12.27     24.23 o 
   9   4   4        3.21       50.09     43.89 o 
  10   4   4       32.46       64.36     53.37 o 
 -13   5   4       10.88       -1.34     29.95 o 
 -12   5   4       42.08       31.86     30.36 o 
 -11   5   4        0.95       12.57     25.45 o 
 -10   5   4       31.29      -16.14     22.63 o 
  -9   5   4      134.88      174.51     27.12 o 
  -8   5   4        2.36        0.04     14.54 o 
  -7   5   4       14.29       12.96     18.04 o 
  -6   5   4       76.00       80.88     14.71 o 
  -5   5   4      718.43      725.75     32.23 o 
  -4   5   4      209.09      217.60     26.95 o 
  -3   5   4       45.73       31.99     10.08 o 
  -2   5   4      253.14      287.23     33.21 o 
  -1   5   4      945.99      949.64     36.06 o 
   0   5   4      108.50      164.56     36.87 o 
   1   5   4      426.00      380.11     54.07 o 
   2   5   4      191.94      188.55     60.65 o 
   3   5   4        1.49        1.51     14.12 o 
   4   5   4      472.17      452.95     34.44 o 
   5   5   4       20.00       -2.12     14.83 o 
   6   5   4      154.67      148.06     20.92 o 
   7   5   4      135.59      134.24     23.74 o 
   8   5   4        0.29       23.42     30.77 o 
   9   5   4        0.13       12.37     33.60 o 
  10   5   4        2.43       30.23     49.33 o 
 -13   6   4        0.05      -19.12     31.22 o 
 -12   6   4       26.97       37.17     30.08 o 
 -11   6   4        9.54      -26.80     24.49 o 
 -10   6   4      367.39      378.47     64.94 o 
  -9   6   4       63.71       56.58     22.92 o 
  -8   6   4        7.88       37.84     21.16 o 
  -7   6   4       21.90       -3.89     17.99 o 
  -6   6   4        6.45       11.90     11.84 o 
  -5   6   4      238.18      267.68     19.16 o 
  -4   6   4     1748.48     1788.76     53.65 o 
  -3   6   4      376.90      404.98     20.57 o 
  -2   6   4     1844.51     2000.82     59.06 o 
  -1   6   4     1838.63     1760.13     54.18 o 
   0   6   4      229.57      249.69     22.70 o 
   1   6   4       84.42      129.50     19.59 o 
   2   6   4       12.26       36.43     21.45 o 
   3   6   4      427.62      470.94     26.03 o 
   4   6   4        0.22       -7.55     12.09 o 
   5   6   4        7.16       -8.23     14.66 o 
   6   6   4        4.55       32.03     19.62 o 
   7   6   4       79.35      123.63     40.68 o 
   8   6   4       10.58        1.79     29.69 o 
   9   6   4        1.03       15.45     34.32 o 
  10   6   4       11.36      115.46     55.06 o 
 -13   7   4       12.78      -42.67     31.39 o 
 -12   7   4        7.60       -2.67     28.61 o 
 -11   7   4        0.01       33.31     26.31 o 
 -10   7   4      269.25      308.52     35.08 o 
  -9   7   4        4.32       -0.12     21.09 o 
  -8   7   4        0.88      -25.41     16.94 o 
  -7   7   4       17.98        0.57     15.72 o 
  -6   7   4       80.18       93.50     14.86 o 
  -5   7   4       13.19        4.60     10.63 o 
  -4   7   4     1372.73     1335.37     38.17 o 
  -3   7   4      221.51      213.70     47.74 o 
  -2   7   4       69.04       76.88     15.52 o 
  -1   7   4        2.66       -2.25     12.18 o 
   0   7   4       29.57        4.91     12.86 o 
   1   7   4      728.48      732.56     34.12 o 
   2   7   4     3295.86     3374.47     86.20 o 
   3   7   4        4.62       14.79     14.68 o 
   4   7   4       12.61       -2.02     13.26 o 
   5   7   4      148.72      163.94     24.43 o 
   6   7   4       44.31       42.69     20.75 o 
   7   7   4       38.54       45.23     28.54 o 
   8   7   4        0.36       18.28     31.70 o 
   9   7   4        2.58       61.84     36.65 o 
  10   7   4        0.38        8.11     48.07 o 
 -13   8   4        0.51       39.52     33.80 o 
 -12   8   4       21.99       45.37     31.00 o 
 -11   8   4        6.05       12.38     26.99 o 
 -10   8   4      350.19      382.06     38.33 o 
  -9   8   4       11.44      -13.37     20.76 o 
  -8   8   4       35.10       19.93     18.98 o 
  -7   8   4        2.62       29.35     16.45 o 
  -6   8   4        3.52       18.58     14.51 o 
  -5   8   4       29.04       44.74     17.30 o 
  -4   8   4     1759.40     1782.96     47.07 o 
  -3   8   4       17.30       10.12      8.42 o 
  -2   8   4        1.05        5.97     12.97 o 
  -1   8   4      458.65      507.99     28.84 o 
   0   8   4      437.97      445.23     35.21 o 
   1   8   4     2622.70     2555.52     89.77 o 
   2   8   4       90.70       93.09     21.95 o 
   3   8   4        0.34      -17.00     16.57 o 
   4   8   4       10.32       11.06     19.07 o 
   5   8   4       10.53      -22.72     15.86 o 
   6   8   4        2.95       40.80     27.41 o 
   7   8   4       31.39       37.62     28.26 o 
   8   8   4       17.32        6.93     31.26 o 
   9   8   4        6.02       42.95     49.40 o 
  10   8   4        7.34       32.43     48.18 o 
 -13   9   4        3.92      -11.95     32.28 o 
 -12   9   4        1.59       28.02     42.44 o 
 -11   9   4        1.02       31.78     26.62 o 
 -10   9   4      182.17      194.07     36.83 o 
  -9   9   4        0.14        2.02     21.86 o 
  -8   9   4        5.45       13.61     20.02 o 
  -7   9   4       69.47       76.35     19.52 o 
  -6   9   4      248.35      277.85     25.36 o 
  -5   9   4       32.90       41.66     11.45 o 
  -4   9   4     2891.54     3067.78     64.59 o 
  -3   9   4        3.64       14.42     15.60 o 
  -2   9   4        1.18       -3.49     12.56 o 
  -1   9   4      102.83      111.66     36.87 o 
   0   9   4      484.63      453.82     32.21 o 
   1   9   4      269.74      340.48     27.05 o 
   2   9   4       17.57       53.88     30.63 o 
   3   9   4        2.31       -6.69     15.30 o 
   4   9   4       62.61       31.61     27.46 o 
   5   9   4        3.22       17.07     18.00 o 
   6   9   4       15.30       26.31     25.10 o 
   7   9   4       11.46        4.73     33.26 o 
   8   9   4       44.34       38.35     32.32 o 
   9   9   4        2.54        4.74     31.76 o 
  10   9   4        0.26       16.79     47.57 o 
 -12  10   4       13.46       30.78     30.93 o 
 -11  10   4       82.04      106.24     31.94 o 
 -10  10   4       11.18       14.20     24.89 o 
  -9  10   4      180.16      194.40     28.74 o 
  -8  10   4      287.62      289.98     31.37 o 
  -7  10   4       11.69       -4.32     16.96 o 
  -6  10   4        1.67       -7.35     18.41 o 
  -5  10   4        2.70        2.19     10.34 o 
  -4  10   4      715.09      757.56     25.63 o 
  -3  10   4      258.63      240.56     36.47 o 
  -2  10   4      268.10      259.41     14.62 o 
  -1  10   4      637.76      673.78     30.51 o 
   0  10   4       44.18       57.42     15.85 o 
   1  10   4        1.06       -6.11     14.15 o 
   2  10   4       95.52      123.05     21.75 o 
   3  10   4       26.03       10.61     17.27 o 
   4  10   4       25.94       42.90     18.03 o 
   5  10   4      121.68      103.99     66.81 o 
   6  10   4        0.00       -4.21     27.46 o 
   7  10   4       85.32      147.70     37.39 o 
   8  10   4        3.02       11.26     32.57 o 
   9  10   4        1.65      -18.77     32.34 o 
 -12  11   4        3.02       20.11     30.40 o 
 -11  11   4        3.29      -21.68     26.35 o 
 -10  11   4        0.96       18.50     23.57 o 
  -9  11   4        0.59      -22.31     21.17 o 
  -8  11   4      108.62      105.62     25.50 o 
  -7  11   4      207.69       91.70     47.29 o 
  -6  11   4        2.26        7.46     15.15 o 
  -5  11   4       54.79       57.59     16.93 o 
  -4  11   4        4.41       10.59      9.90 o 
  -3  11   4      113.96       70.82     21.05 o 
  -2  11   4       21.66       13.95     10.52 o 
  -1  11   4       92.40      123.36     17.53 o 
   0  11   4       16.22        7.96     15.78 o 
   1  11   4      283.46      255.20     38.20 o 
   2  11   4        0.00       16.62     17.48 o 
   4  11   4        3.46       32.85     24.83 o 
   5  11   4       39.17       -5.26     27.10 o 
   6  11   4        5.06       -7.18     24.81 o 
   7  11   4        0.02       -7.36     42.40 o 
   8  11   4       19.52       -5.36     41.53 o 
   9  11   4        2.58       12.12     35.16 o 
 -12  12   4        4.93       13.20     26.75 o 
 -11  12   4       12.86       21.53     25.17 o 
 -10  12   4        1.29        1.83     20.80 o 
  -9  12   4        1.84       56.61     22.06 o 
  -8  12   4      121.77      121.59     52.73 o 
  -7  12   4        9.21       26.74     16.66 o 
  -6  12   4       43.62       38.20     26.72 o 
  -5  12   4        0.74       13.07     15.77 o 
  -4  12   4       20.68       21.85     11.30 o 
  -3  12   4        2.52       13.46     11.85 o 
  -2  12   4       81.06       52.16     20.52 o 
  -1  12   4       59.87       33.15     15.70 o 
   0  12   4      133.18      155.40     23.67 o 
   1  12   4      476.54      495.39     41.50 o 
   2  12   4       15.66      -21.01     20.33 o 
   3  12   4        7.93       45.13     20.21 o 
   4  12   4        3.92       34.85     29.42 o 
   5  12   4       17.22        6.32     29.39 o 
   6  12   4       51.21       42.32     71.93 o 
   7  12   4        0.25      -19.48     43.73 o 
   8  12   4        0.08       -8.36     32.28 o 
   9  12   4        0.61       13.14     48.43 o 
 -12  13   4        0.09       53.85     29.73 o 
 -11  13   4        3.67       -7.41     24.97 o 
 -10  13   4       23.21       46.38     24.32 o 
  -9  13   4       65.84       67.04     23.43 o 
  -8  13   4       57.03       35.85     21.72 o 
  -7  13   4       24.20       23.11     18.01 o 
  -6  13   4      126.46      123.65     24.79 o 
  -5  13   4      111.95      107.47     19.99 o 
  -4  13   4        0.62        2.12     15.77 o 
  -3  13   4        0.14      -12.46     12.88 o 
  -2  13   4       40.71       41.81     14.13 o 
  -1  13   4       19.27       20.29     13.69 o 
   0  13   4      148.76       76.00     21.24 o 
   1  13   4       76.85       93.56     21.96 o 
   2  13   4        2.85        6.17     18.85 o 
   3  13   4       57.10       67.04     31.38 o 
   4  13   4        1.61        3.84     27.48 o 
   5  13   4        0.07       22.52     31.35 o 
   6  13   4       86.28       47.48     33.94 o 
   7  13   4       61.94       30.37     34.63 o 
   8  13   4        2.87       -9.62     31.88 o 
   9  13   4        7.14       -9.22     35.16 o 
 -12  14   4       18.09        3.94     29.96 o 
 -11  14   4        3.04      -16.63     24.99 o 
 -10  14   4        0.06      -24.01     21.51 o 
  -9  14   4        2.27        0.29     25.47 o 
  -8  14   4      122.69      136.60     30.33 o 
  -7  14   4       79.46       72.70     20.51 o 
  -6  14   4        0.73        2.82     16.84 o 
  -5  14   4       73.65       83.76     29.72 o 
  -4  14   4       10.93        6.20     17.45 o 
  -3  14   4       70.03       58.31     23.77 o 
  -2  14   4       16.61       10.28     14.35 o 
  -1  14   4      118.12      129.51     19.20 o 
   0  14   4        2.63        2.89     17.41 o 
   1  14   4       26.82       43.05     22.65 o 
   2  14   4       43.42       37.29     20.70 o 
   3  14   4       23.49      -13.58     28.81 o 
   4  14   4        0.43       55.44     33.06 o 
   5  14   4       28.57       50.32     35.18 o 
   6  14   4       41.64       54.53     33.58 o 
   7  14   4       44.34       71.40     58.18 o 
   8  14   4        3.72      -31.33     45.37 o 
   9  14   4        0.35       37.80     44.22 o 
 -11  15   4        6.70        7.43     27.23 o 
 -10  15   4       10.74       11.52     24.05 o 
  -9  15   4        2.57       15.86     21.90 o 
  -8  15   4       41.14       17.24     20.91 o 
  -7  15   4       86.36       58.85     21.63 o 
  -6  15   4       42.21       77.63     29.44 o 
  -5  15   4       11.32       -0.71     24.60 o 
  -4  15   4       25.51        7.03     18.13 o 
  -3  15   4       23.45        9.26     17.46 o 
  -2  15   4        0.24      -12.03     14.20 o 
  -1  15   4      113.29       65.50     17.32 o 
   0  15   4        2.36       14.88     19.71 o 
   1  15   4      118.55      149.57     30.34 o 
   2  15   4       62.11       54.91     31.19 o 
   3  15   4        2.67      -17.58     29.40 o 
   4  15   4        2.44       -5.14     34.56 o 
   5  15   4        4.99       -4.78     29.99 o 
   6  15   4       93.57       94.97     39.25 o 
   7  15   4       44.77       37.20     55.60 o 
   8  15   4        0.43      -31.49     33.44 o 
 -11  16   4        6.22      -19.87     25.77 o 
 -10  16   4        0.21      -25.21     22.66 o 
  -9  16   4        9.55       15.73     23.57 o 
  -8  16   4       73.44       84.59     45.55 o 
  -7  16   4        8.26        4.54     29.75 o 
  -6  16   4       52.79       11.06     28.24 o 
  -5  16   4      287.29      305.76     41.25 o 
  -4  16   4        0.53       36.61     20.77 o 
  -3  16   4       13.89       13.15     18.71 o 
  -2  16   4       26.36       12.20     15.24 o 
  -1  16   4       60.88       31.12     20.23 o 
   0  16   4      199.71      177.16     26.98 o 
   1  16   4        0.77       13.15     26.23 o 
   2  16   4      242.92      266.28     45.05 o 
   3  16   4       16.37      -20.60     29.36 o 
   4  16   4        0.02       -4.41     56.88 o 
   5  16   4       14.58       44.03     35.20 o 
   6  16   4        2.58      -21.67     34.40 o 
   7  16   4        5.49       83.78     39.89 o 
   8  16   4        2.57       50.12     41.14 o 
 -11  17   4        1.14       82.05     45.71 o 
 -10  17   4        1.29      -28.48     72.43 o 
  -9  17   4       29.98       37.98     33.96 o 
  -8  17   4        0.35       17.13     32.03 o 
  -7  17   4        0.56      -19.20     25.77 o 
  -6  17   4       54.66       65.09     31.58 o 
  -5  17   4       13.63       51.42     30.07 o 
  -4  17   4        2.36        8.26     20.53 o 
  -3  17   4       17.13       21.80     19.71 o 
  -2  17   4       21.73       17.76     20.69 o 
  -1  17   4       29.17       17.37     21.13 o 
   0  17   4       15.17       25.85     22.60 o 
   1  17   4      219.83      196.65     39.51 o 
   2  17   4      214.49      211.48     41.39 o 
   3  17   4       23.98      -17.03     31.95 o 
   4  17   4       11.84       -5.45     31.49 o 
   5  17   4       31.55       31.55     36.50 o 
   6  17   4       40.63       70.12     39.02 o 
   7  17   4        5.40       19.68     40.36 o 
   8  17   4        0.86       40.47     44.47 o 
 -10  18   4        4.00       34.05     37.41 o 
  -9  18   4       14.73       25.85     34.93 o 
  -8  18   4        0.01       17.45     31.75 o 
  -7  18   4        0.00      -37.87     25.25 o 
  -6  18   4        8.79        4.75     29.81 o 
  -5  18   4       32.17       57.05     29.98 o 
  -4  18   4        2.68        0.02     26.99 o 
  -3  18   4       41.88       31.23     20.76 o 
  -2  18   4       77.93      100.22     24.51 o 
  -1  18   4        0.05      -27.61     20.11 o 
   0  18   4       21.13        1.07     22.67 o 
   1  18   4      493.03      457.88    120.16 o 
   2  18   4       32.23       49.44     33.43 o 
   3  18   4        8.93       18.79     34.51 o 
   4  18   4       20.52      -40.78     32.04 o 
   5  18   4       20.76       48.22     38.04 o 
   6  18   4        0.50      -56.06     37.37 o 
   7  18   4        6.06       36.61     57.24 o 
 -10  19   4        1.83       -8.46     38.79 o 
  -9  19   4        0.36      -33.82     32.96 o 
  -8  19   4       22.35       30.35     31.87 o 
  -7  19   4        0.00       -3.00     30.38 o 
  -6  19   4       45.26       -0.07     29.33 o 
  -5  19   4        0.91      -18.33     26.89 o 
  -4  19   4       10.80       47.85     29.17 o 
  -3  19   4       27.25       19.24     27.84 o 
  -2  19   4       11.31       37.28     21.73 o 
  -1  19   4      168.90      186.00     34.57 o 
   0  19   4       89.49      104.50     79.55 o 
   1  19   4      196.69      145.59     41.81 o 
   2  19   4        0.02        9.27     34.22 o 
   3  19   4        5.13       78.66     39.24 o 
   4  19   4       20.18       34.36     38.42 o 
   5  19   4        0.04        3.45     39.01 o 
   6  19   4        0.05        3.58     40.69 o 
   7  19   4        0.35      -27.02     41.50 o 
  -9  20   4       14.87       22.14     41.82 o 
  -8  20   4        0.34      -18.16     34.11 o 
  -7  20   4        4.09       19.75     31.96 o 
  -6  20   4        6.09       -2.07     31.00 o 
  -5  20   4       12.05       48.45     35.12 o 
  -4  20   4       72.39      111.23     35.68 o 
  -3  20   4        0.10       -6.66     22.26 o 
  -2  20   4        8.50       15.45     23.57 o 
  -1  20   4        0.00        9.49     23.93 o 
   0  20   4       11.47      -42.64     28.70 o 
   1  20   4       15.00       20.57     34.74 o 
   2  20   4       17.80       45.43     56.58 o 
   3  20   4        2.42       53.95     51.53 o 
   4  20   4        3.51       74.22     45.01 o 
   5  20   4        0.67       25.84     40.07 o 
   6  20   4        3.06       18.39     44.94 o 
  -9  21   4        3.31        6.58     38.82 o 
  -8  21   4        4.14      -34.82     31.30 o 
  -7  21   4        4.10       12.19     32.47 o 
  -6  21   4        0.58       25.38     33.00 o 
  -5  21   4        0.03        5.08     31.18 o 
  -4  21   4       49.27       43.42     34.73 o 
  -3  21   4        1.39       23.12     25.10 o 
  -2  21   4        0.05       -4.78     25.35 o 
  -1  21   4        5.87      -16.55     30.84 o 
   0  21   4        3.86       29.37     35.71 o 
   1  21   4        0.34       23.73     64.18 o 
   2  21   4       20.19      -30.65     35.80 o 
   3  21   4       22.92       -1.62     59.13 o 
   4  21   4       11.42       13.90     43.28 o 
   5  21   4        2.53        0.73     43.73 o 
   6  21   4        7.93      -16.37     42.23 o 
  -8  22   4        0.00       28.81     38.05 o 
  -7  22   4        1.86       -8.27     37.82 o 
  -6  22   4        2.80       35.05     34.85 o 
  -5  22   4        1.07       20.21     34.94 o 
  -4  22   4       40.64       40.15     43.93 o 
  -3  22   4        2.70       39.99     28.24 o 
  -2  22   4       12.30       11.97     26.23 o 
  -1  22   4        3.62        6.72     33.17 o 
   0  22   4        3.66       12.28     34.60 o 
   1  22   4        3.40      -39.35     35.93 o 
   2  22   4       73.53       61.54     43.36 o 
   3  22   4       10.66        2.89     48.41 o 
   4  22   4        9.75       27.21     46.38 o 
   5  22   4        2.43       17.40     44.69 o 
  -8  23   4        0.94       12.72     37.73 o 
  -7  23   4        0.82      -48.46     32.31 o 
  -6  23   4        1.36        8.86     35.18 o 
  -5  23   4        6.96       28.15     36.35 o 
  -4  23   4        0.51       38.99     35.62 o 
  -3  23   4       12.54      -34.98     61.58 o 
  -2  23   4        0.23       11.38     36.03 o 
  -1  23   4        0.30      -22.64     37.87 o 
   0  23   4        0.15       -6.11     38.47 o 
   1  23   4        0.26       43.27     42.93 o 
   2  23   4        4.61       40.37     45.49 o 
   3  23   4        4.79        6.15     42.84 o 
   4  23   4       12.72       61.16     50.00 o 
   5  23   4        0.02      -35.07     48.10 o 
  -7  24   4        1.27       -2.72     36.43 o 
  -6  24   4        2.55       65.95     70.57 o 
  -5  24   4        4.53       77.11     37.52 o 
  -4  24   4        7.47       10.95     53.84 o 
  -3  24   4        0.01      -27.31     34.08 o 
  -2  24   4        6.71       36.63     38.31 o 
  -1  24   4        0.37       75.43     54.43 o 
   0  24   4        0.89       22.66     43.73 o 
   1  24   4        3.93       57.48     46.09 o 
   2  24   4       13.08       25.38     43.62 o 
   3  24   4        3.33      -31.29     45.58 o 
   4  24   4        1.47       89.55     54.95 o 
  -6  25   4        2.25        4.11     89.58 o 
  -5  25   4        8.38      -54.44     36.63 o 
  -4  25   4        1.37       78.75     39.80 o 
  -3  25   4       13.96      -43.39     52.03 o 
  -2  25   4        0.00      -62.21     42.72 o 
  -1  25   4        0.61       57.95     42.67 o 
   0  25   4        1.14      -17.47     42.57 o 
   1  25   4        5.51        6.45     66.76 o 
   2  25   4        0.08       -9.99     45.59 o 
   3  25   4        0.42      -16.24     49.26 o 
  -5  26   4       21.12       -5.91     41.38 o 
  -4  26   4        8.71       46.85     61.87 o 
  -3  26   4        1.05       -2.92     54.34 o 
  -2  26   4        1.17       26.43     44.48 o 
  -1  26   4        1.62       19.47     44.99 o 
   0  26   4        6.23       22.64     46.06 o 
   1  26   4        6.70      -43.79     47.39 o 
   2  26   4        0.89      -49.85     46.31 o 
  -4  27   4        0.01      -16.79     60.18 o 
  -3  27   4        0.46      135.78     63.49 o 
  -2  27   4        0.17       31.77     47.61 o 
  -1  27   4       10.31      -12.74     49.82 o 
   0  27   4       25.25       22.02     46.56 o 
   1  27   4        0.07      -43.40     47.78 o 
 -13   1   5        0.01       -0.49     37.36 o 
 -12   1   5       78.69      111.58     40.04 o 
 -11   1   5       71.59       93.38     49.85 o 
 -10   1   5       17.19       -0.89     18.56 o 
  -9   1   5       36.79       26.69     18.11 o 
  -8   1   5       28.45       34.21     16.70 o 
  -7   1   5       73.06       81.50     30.40 o 
  -6   1   5      183.79      204.97     19.67 o 
  -5   1   5      168.32      189.84     18.19 o 
  -4   1   5       44.62       54.77     12.23 o 
  -3   1   5        6.31        6.18      9.19 o 
  -2   1   5      163.65      190.41     16.10 o 
  -1   1   5      514.42      548.79     22.05 o 
   0   1   5     2076.29     2151.62     52.88 o 
   1   1   5       72.99       94.74     13.12 o 
   2   1   5      207.24      219.42     27.52 o 
   3   1   5       27.08       17.27     19.38 o 
   4   1   5        3.43        0.73     17.51 o 
   5   1   5      486.40      493.02     28.41 o 
   6   1   5      799.08      821.39     50.14 o 
   7   1   5        2.49       -2.54     23.70 o 
   8   1   5        4.87       29.69     28.05 o 
   9   1   5       28.22        4.32     54.38 o 
 -13   2   5        0.21       -2.12     52.52 o 
 -12   2   5       24.62       34.27     31.12 o 
 -11   2   5        5.23       29.49     27.67 o 
 -10   2   5       52.15       46.29     22.83 o 
  -9   2   5        6.54       21.94     17.84 o 
  -8   2   5        3.23       33.51     16.93 o 
  -7   2   5      462.65      429.49     29.14 o 
  -6   2   5      139.70      138.86     17.45 o 
  -5   2   5      247.11      254.58     19.37 o 
  -4   2   5      445.68      450.59     29.58 o 
  -3   2   5      160.63      168.66     16.30 o 
  -2   2   5      977.65     1074.76     31.62 o 
  -1   2   5       69.56       46.35      9.89 o 
   0   2   5      153.20      195.09     31.78 o 
   1   2   5      903.68      924.79     30.29 o 
   2   2   5      209.67      215.75     17.33 o 
   3   2   5       19.16       12.68     11.88 o 
   4   2   5      102.97       78.95     15.44 o 
   5   2   5       18.37       14.63     31.83 o 
   6   2   5       68.29       67.40     22.95 o 
   7   2   5       25.52       40.37     24.71 o 
   8   2   5        1.30        8.13     28.09 o 
   9   2   5        3.83      -29.15     68.90 o 
 -13   3   5        2.00       -3.38     39.06 o 
 -12   3   5        3.19      -40.87     27.78 o 
 -11   3   5       46.35       31.17     28.14 o 
 -10   3   5        6.23       22.75     24.91 o 
  -9   3   5        0.02        8.43     16.55 o 
  -8   3   5        0.02       10.23     20.82 o 
  -7   3   5      106.96      116.08     20.63 o 
  -6   3   5       34.36       22.11     13.91 o 
  -5   3   5       18.59       -2.62     11.57 o 
  -4   3   5        0.97       23.40     10.13 o 
  -3   3   5       22.55       51.89     11.68 o 
  -2   3   5       50.94       60.54     14.44 o 
  -1   3   5       94.94      113.88     28.39 o 
   0   3   5      216.10      242.50     22.30 o 
   1   3   5        2.87        2.27     10.25 o 
   2   3   5        7.80        6.70     13.54 o 
   3   3   5        2.12       -1.42     16.09 o 
   4   3   5        0.89      -15.73     15.41 o 
   5   3   5      878.35      845.13     74.50 o 
   6   3   5       19.44       33.51     21.64 o 
   7   3   5        0.97      -46.26     45.35 o 
   8   3   5        7.49      -28.10     26.67 o 
   9   3   5       12.06      -29.01     44.50 o 
 -13   4   5        2.13      -21.93     48.21 o 
 -12   4   5        7.45       21.45     30.32 o 
 -11   4   5       11.15       10.34     27.03 o 
 -10   4   5       45.86       47.21     25.91 o 
  -9   4   5        6.60        6.52     18.39 o 
  -8   4   5        9.02       15.53     21.28 o 
  -7   4   5      186.52      202.23     24.45 o 
  -6   4   5        6.27       27.18     17.27 o 
  -5   4   5      712.40      752.77     29.46 o 
  -4   4   5       15.69       48.23     13.24 o 
  -3   4   5       37.39       25.14     10.09 o 
  -2   4   5      100.30      122.20     18.33 o 
  -1   4   5     2025.30     2106.43     63.78 o 
   0   4   5      369.77      374.62     31.88 o 
   1   4   5      195.79      179.78     20.94 o 
   2   4   5        2.74       14.47     18.41 o 
   3   4   5      320.90      309.61     27.25 o 
   4   4   5       54.44       16.21     22.18 o 
   5   4   5      144.15      127.75     24.40 o 
   6   4   5        5.18       21.06     24.64 o 
   7   4   5        0.76       26.63     26.80 o 
   8   4   5        0.05      -17.45     43.37 o 
   9   4   5       18.50      -10.85     46.99 o 
 -13   5   5        0.00      -46.42     30.95 o 
 -12   5   5       14.77       42.44     30.43 o 
 -11   5   5        0.00      -13.28     24.61 o 
 -10   5   5       94.11       81.12     27.60 o 
  -9   5   5       32.40       10.74     22.46 o 
  -8   5   5       18.03       13.47     20.25 o 
  -7   5   5       13.71       25.32     14.45 o 
  -6   5   5       92.78      117.34     27.09 o 
  -5   5   5      467.19      482.46     24.52 o 
  -4   5   5      486.72      489.30     23.16 o 
  -3   5   5       82.67      105.80     17.71 o 
  -2   5   5      801.82      781.21     35.15 o 
  -1   5   5        4.34       19.32     14.13 o 
   0   5   5        0.16       10.80     13.89 o 
   1   5   5      185.94      203.58     22.11 o 
   2   5   5       62.28       97.67     26.48 o 
   3   5   5       78.69       65.48     19.64 o 
   4   5   5       15.69       -9.45     22.15 o 
   5   5   5        7.98       -6.17     22.73 o 
   6   5   5        2.43       -3.18     23.00 o 
   7   5   5       17.37       -7.78     25.10 o 
   8   5   5        5.79       40.36     35.40 o 
   9   5   5       21.61       13.34     84.41 o 
 -13   6   5        4.27      -13.56     33.64 o 
 -12   6   5        5.32       39.39     29.07 o 
 -11   6   5        0.69       19.57     27.36 o 
 -10   6   5       64.91       65.27     26.87 o 
  -9   6   5       74.30       91.26     25.57 o 
  -8   6   5       21.67       -8.41     25.25 o 
  -7   6   5       25.61        6.22     15.06 o 
  -6   6   5       21.47       19.02     13.19 o 
  -5   6   5       65.68      113.04     23.82 o 
  -4   6   5        0.32        2.14     13.05 o 
  -3   6   5       64.42       59.82     22.92 o 
  -2   6   5      599.53      621.31     46.66 o 
  -1   6   5       76.51       96.26     18.00 o 
   0   6   5       21.95       30.56     14.99 o 
   1   6   5       18.80       43.69     15.48 o 
   2   6   5       14.57       -4.74     18.34 o 
   3   6   5      180.00      179.70     25.98 o 
   4   6   5       55.28        4.86     20.47 o 
   5   6   5        5.33       18.62     26.74 o 
   6   6   5       21.57        3.78     36.26 o 
   7   6   5       13.08       24.87     30.40 o 
   8   6   5        0.12       12.53     35.92 o 
   9   6   5        0.10      -18.52     38.86 o 
 -13   7   5        1.88        2.47     38.86 o 
 -12   7   5        7.20       29.25     44.88 o 
 -11   7   5       13.18       29.20     28.80 o 
 -10   7   5      188.56      124.23     30.00 o 
  -9   7   5       19.11        4.00     21.26 o 
  -8   7   5      222.88      207.48     28.28 o 
  -7   7   5        0.13      -17.62     13.90 o 
  -6   7   5      188.94      174.75     19.17 o 
  -5   7   5      339.45      352.29     27.80 o 
  -4   7   5       13.92        7.84     13.31 o 
  -3   7   5       41.40       34.24     21.06 o 
  -2   7   5       74.33      101.45     21.64 o 
  -1   7   5      187.61      201.80     22.24 o 
   0   7   5       94.57      157.00     42.71 o 
   1   7   5      574.78      539.04     33.17 o 
   2   7   5       60.19       90.21     30.05 o 
   3   7   5       10.62       13.30     17.19 o 
   4   7   5      159.33      126.03     29.29 o 
   5   7   5       13.94      -38.24     25.49 o 
   6   7   5        0.37       -9.71     21.41 o 
   7   7   5       10.68       32.03     33.37 o 
   8   7   5        1.47      -25.55     33.28 o 
   9   7   5        0.92       -5.54     39.11 o 
 -12   8   5        3.43       13.32     31.06 o 
 -11   8   5        8.59        0.54     26.87 o 
 -10   8   5       66.20       41.18     25.62 o 
  -9   8   5        0.38      -20.27     20.25 o 
  -8   8   5      142.38      163.84     25.80 o 
  -7   8   5      129.48      102.25     25.72 o 
  -6   8   5        1.76      -10.28     13.49 o 
  -5   8   5       12.24        3.24     12.50 o 
  -4   8   5      153.70      177.50     25.57 o 
  -3   8   5      110.19      121.84     39.11 o 
  -2   8   5       84.06      102.51     18.23 o 
  -1   8   5       74.85       65.98     26.64 o 
   0   8   5      514.16      500.14     32.28 o 
   1   8   5      252.78      325.97     28.56 o 
   2   8   5        4.84       -3.48     15.75 o 
   3   8   5       21.57       30.94     21.95 o 
   4   8   5      199.81      244.71     40.88 o 
   5   8   5       46.93       25.54     21.95 o 
   6   8   5       18.49       13.52     28.83 o 
   7   8   5       31.55       19.60     33.74 o 
   8   8   5        0.86       80.30     41.62 o 
   9   8   5       10.16       11.81     39.46 o 
 -12   9   5        3.55       41.16     33.54 o 
 -11   9   5       31.29       25.51     28.69 o 
 -10   9   5      156.58      139.84     30.47 o 
  -9   9   5        0.81      -21.39     21.73 o 
  -8   9   5       10.39      -26.02     24.28 o 
  -7   9   5      201.02      210.25     35.46 o 
  -6   9   5        4.15       18.11     14.10 o 
  -5   9   5       50.01       39.69     18.67 o 
  -4   9   5       10.37       -7.78     15.31 o 
  -3   9   5       54.16       65.25     17.73 o 
  -2   9   5      120.25      123.68     20.16 o 
  -1   9   5       28.43       33.45     16.56 o 
   0   9   5        4.79       13.87     16.54 o 
   1   9   5       58.16       58.44     22.81 o 
   2   9   5       39.85       18.03     21.34 o 
   3   9   5      264.03      287.70     33.97 o 
   4   9   5        0.06      -16.75     18.76 o 
   5   9   5       10.95        7.25     29.39 o 
   6   9   5       77.57       30.84     33.15 o 
   7   9   5        8.38      -12.57     30.95 o 
   8   9   5        8.07       39.20     38.05 o 
   9   9   5        2.92       52.73     43.65 o 
 -12  10   5        4.94       10.99     30.49 o 
 -11  10   5       16.09      -26.48     27.49 o 
 -10  10   5       14.45       -3.22     25.13 o 
  -9  10   5        6.94       11.96     22.72 o 
  -8  10   5       24.07       30.63     31.11 o 
  -7  10   5      110.15      126.15     35.23 o 
  -6  10   5      323.48      224.66     35.41 o 
  -5  10   5       18.50        8.99     14.98 o 
  -4  10   5       35.09       36.65     16.75 o 
  -3  10   5      144.52      139.66     26.53 o 
  -2  10   5        0.23       14.60     16.10 o 
  -1  10   5       13.06       15.27     16.55 o 
   0  10   5       26.18       35.07     22.05 o 
   1  10   5      279.26      306.12     28.76 o 
   2  10   5      221.87      229.57     28.19 o 
   3  10   5      160.39      159.74     27.42 o 
   4  10   5       31.88        9.47     21.25 o 
   5  10   5      114.56      123.45     34.58 o 
   6  10   5        0.18       -7.46     30.31 o 
   7  10   5        1.63       37.14     36.31 o 
   8  10   5        0.46       26.44     37.43 o 
 -12  11   5        0.56       69.83     32.30 o 
 -11  11   5       13.04       -0.81     28.13 o 
 -10  11   5        0.31        4.12     25.27 o 
  -9  11   5       12.84       34.78     24.96 o 
  -8  11   5       48.19       36.79     22.23 o 
  -7  11   5      120.87      142.25     34.92 o 
  -6  11   5       66.92       57.42     28.62 o 
  -5  11   5       27.48       -1.21     18.93 o 
  -4  11   5       29.48       74.33     16.91 o 
  -3  11   5       28.46       28.16     13.79 o 
  -2  11   5       71.10       67.29     16.50 o 
  -1  11   5        2.66       -3.47     14.21 o 
   0  11   5       27.91        6.56     14.65 o 
   1  11   5      384.47      444.72     30.18 o 
   2  11   5      204.85      288.49     40.27 o 
   3  11   5       14.58       23.31     21.06 o 
   4  11   5       13.58      -12.14     28.00 o 
   5  11   5       12.88       -2.52     28.93 o 
   6  11   5       21.88      -12.32     31.64 o 
   7  11   5        6.00      -43.78     30.54 o 
   8  11   5        1.15        1.01     37.09 o 
 -12  12   5        9.11       17.96     31.80 o 
 -11  12   5       29.70        6.54     29.20 o 
 -10  12   5        0.15        6.12     33.99 o 
  -9  12   5        0.91      -19.63     29.65 o 
  -8  12   5       57.67       20.36     30.77 o 
  -7  12   5       90.22      105.74     36.14 o 
  -6  12   5      279.08      364.05     78.70 o 
  -5  12   5        5.62       -3.64     23.93 o 
  -4  12   5       27.12       -1.33     14.36 o 
  -3  12   5        0.02       -3.63     14.21 o 
  -2  12   5       17.56       19.70     15.37 o 
  -1  12   5      133.63      148.99     20.68 o 
   0  12   5      206.30      233.40     24.93 o 
   1  12   5      436.64      507.85     43.10 o 
   2  12   5       21.90       30.22     25.54 o 
   3  12   5       55.34       13.60     22.26 o 
   4  12   5       19.37      -56.94     37.96 o 
   5  12   5       46.46       58.51     36.59 o 
   6  12   5       10.80       20.05     34.38 o 
   7  12   5       13.70       -5.08     35.98 o 
   8  12   5       19.72       -1.06     38.24 o 
 -12  13   5        3.15      -34.42     41.68 o 
 -11  13   5        4.29       11.53     37.98 o 
 -10  13   5        4.26      -11.66     35.38 o 
  -9  13   5       16.33       17.25     33.70 o 
  -8  13   5        5.27       19.65     28.19 o 
  -7  13   5       43.20        9.64     27.23 o 
  -6  13   5      648.89      613.08     53.30 o 
  -5  13   5        2.11      -11.51     25.43 o 
  -4  13   5        7.67        8.73     16.24 o 
  -3  13   5       85.72      109.48     19.21 o 
  -2  13   5        2.44       20.47     22.71 o 
  -1  13   5      129.50      112.65     20.36 o 
   0  13   5      688.21      695.44     50.55 o 
   1  13   5      233.89      233.67     48.46 o 
   2  13   5      143.36      203.66     30.74 o 
   3  13   5       46.72       31.60     31.86 o 
   4  13   5        7.21       19.41     32.72 o 
   5  13   5       31.11       30.10     34.17 o 
   6  13   5        0.26       36.73     67.39 o 
   7  13   5       17.06      -11.38     59.22 o 
   8  13   5        0.00      -30.09     39.46 o 
 -11  14   5        7.56       21.48     75.46 o 
 -10  14   5        2.24        8.16     35.43 o 
  -9  14   5       12.53       49.04     35.94 o 
  -8  14   5        5.18       17.00     28.29 o 
  -7  14   5       90.20      110.97     33.21 o 
  -6  14   5      310.19      360.00     45.28 o 
  -5  14   5        0.61       22.69     27.98 o 
  -4  14   5       94.39       98.86     24.68 o 
  -3  14   5        3.03      -23.00     15.34 o 
  -2  14   5      134.65      186.40     22.55 o 
  -1  14   5       75.21       96.89     20.39 o 
   0  14   5      715.65      722.89     38.57 o 
   1  14   5       43.95       77.96     25.90 o 
   2  14   5      128.92      141.42     36.64 o 
   3  14   5      154.41      121.99     38.78 o 
   4  14   5        4.51       13.02     33.04 o 
   5  14   5       15.30       71.49     69.28 o 
   6  14   5       38.53       14.86     37.17 o 
   7  14   5       10.17      -14.22     36.30 o 
 -11  15   5        0.57      -30.38     39.18 o 
 -10  15   5        6.98       28.48     36.41 o 
  -9  15   5       43.56       57.68     36.61 o 
  -8  15   5      168.40      158.57     50.54 o 
  -7  15   5       15.80       43.12     28.50 o 
  -6  15   5      287.09      262.77     40.29 o 
  -5  15   5        0.98      -32.08     26.25 o 
  -4  15   5       18.68       66.22     23.85 o 
  -3  15   5        7.30       -5.37     17.32 o 
  -2  15   5       57.18       24.17     16.01 o 
  -1  15   5        9.82      -14.39     16.93 o 
   0  15   5      649.54      643.16     37.24 o 
   1  15   5       90.95       66.31     25.94 o 
   2  15   5      112.25      138.83     39.33 o 
   3  15   5        1.22      -17.99     41.89 o 
   4  15   5       47.39       64.86     37.46 o 
   5  15   5        0.07       -7.73     71.30 o 
   6  15   5        0.04       40.12     40.22 o 
   7  15   5        3.25       47.31     40.25 o 
 -11  16   5        0.01       17.94     43.30 o 
 -10  16   5        3.18       -2.30     37.68 o 
  -9  16   5        2.26       23.23     73.46 o 
  -8  16   5       23.50       68.05     34.69 o 
  -7  16   5        0.15       29.22     30.04 o 
  -6  16   5        2.96       25.13     30.34 o 
  -5  16   5       15.35       13.60     27.20 o 
  -4  16   5        3.28       23.30     21.40 o 
  -3  16   5        0.68       47.32     21.85 o 
  -2  16   5       17.12      -14.65     17.17 o 
  -1  16   5      341.03      370.60     37.11 o 
   0  16   5       16.99       16.29     20.00 o 
   1  16   5       98.75       74.93     48.82 o 
   2  16   5      288.85      265.38     47.62 o 
   3  16   5        9.17      -25.96     32.26 o 
   4  16   5        1.40      -17.08     34.22 o 
   5  16   5        5.03       -6.93     35.92 o 
   6  16   5       28.46       93.19     45.30 o 
   7  16   5       11.78       43.36     39.86 o 
 -10  17   5        0.03        7.07     37.37 o 
  -9  17   5        2.91      -47.17     32.45 o 
  -8  17   5        0.96       10.81     32.82 o 
  -7  17   5        4.92       47.31     64.00 o 
  -6  17   5        7.72       53.20     30.20 o 
  -5  17   5       72.52      120.01     33.15 o 
  -4  17   5       19.55       25.23     29.68 o 
  -3  17   5       41.27       22.02     22.64 o 
  -2  17   5        2.14       24.07     18.62 o 
  -1  17   5       19.19       21.18     19.46 o 
   0  17   5       22.40       36.57     21.19 o 
   1  17   5        4.02       27.58     36.06 o 
   2  17   5       36.43       36.31     36.60 o 
   3  17   5       21.44       35.96     39.62 o 
   4  17   5        3.93        5.09     37.38 o 
   5  17   5       28.04      -47.41     35.54 o 
   6  17   5        0.27        0.18     39.40 o 
   7  17   5        0.93       34.80     46.15 o 
 -10  18   5        2.97        5.57     37.04 o 
  -9  18   5        2.48      -19.43     35.70 o 
  -8  18   5       22.08       58.64     35.65 o 
  -7  18   5        4.62       60.66     34.40 o 
  -6  18   5        3.99        8.25     63.15 o 
  -5  18   5       24.79       15.11     28.53 o 
  -4  18   5       13.39       -8.84     28.09 o 
  -3  18   5        0.23       36.46     23.56 o 
  -2  18   5        6.52       27.13     23.42 o 
  -1  18   5       98.49       92.64     26.19 o 
   0  18   5        0.10      -17.34     20.45 o 
   1  18   5        0.00        6.53     35.80 o 
   2  18   5        7.36        9.37     36.99 o 
   3  18   5       18.46       32.02    101.91 o 
   4  18   5        7.24        2.74     38.68 o 
   5  18   5       13.80       38.65     40.67 o 
   6  18   5        2.72      -28.03     39.05 o 
  -9  19   5        1.71       33.03     59.15 o 
  -8  19   5        0.00        1.21     33.13 o 
  -7  19   5        0.01       15.81     32.67 o 
  -6  19   5        6.33      -13.53     30.30 o 
  -5  19   5        1.70       45.49     32.12 o 
  -4  19   5       10.74       32.93     31.82 o 
  -3  19   5       43.49       41.77     26.03 o 
  -2  19   5        3.23        8.43     25.30 o 
  -1  19   5        0.51        9.28     20.30 o 
   0  19   5       12.07      -27.73     32.44 o 
   1  19   5       32.24       51.73     37.81 o 
   2  19   5       27.51      -22.49     34.69 o 
   3  19   5        7.95       -3.89     38.65 o 
   4  19   5        2.39       -8.93     42.60 o 
   5  19   5        6.42      -38.90     40.38 o 
   6  19   5        1.54      -39.67     67.46 o 
  -9  20   5        1.44       39.94     39.14 o 
  -8  20   5       22.91      -11.84     34.12 o 
  -7  20   5        8.97        0.35     34.04 o 
  -6  20   5        1.66       43.85     34.21 o 
  -5  20   5        3.27       19.34     30.02 o 
  -4  20   5        2.31        0.69     58.27 o 
  -3  20   5        0.90       35.32     27.10 o 
  -2  20   5       26.43       51.86     27.10 o 
  -1  20   5        0.36       23.76     28.24 o 
   0  20   5        1.41       18.55     36.29 o 
   1  20   5       54.56        5.51     37.91 o 
   2  20   5        4.72       17.44     40.25 o 
   3  20   5        3.79       21.05     42.07 o 
   4  20   5       11.58       52.55     64.41 o 
   5  20   5       12.43        2.94     43.02 o 
  -8  21   5        5.05       27.83     37.98 o 
  -7  21   5        2.05        7.19     33.74 o 
  -6  21   5        2.86        5.82     35.43 o 
  -5  21   5        1.37      -17.10     51.42 o 
  -4  21   5        0.01      -32.57     33.17 o 
  -3  21   5       33.87       64.41     32.54 o 
  -2  21   5        2.96       27.09     29.04 o 
  -1  21   5        5.55       34.86     45.76 o 
   0  21   5        1.07      -15.09     36.03 o 
   1  21   5        5.07       35.95     42.30 o 
   2  21   5        5.25       43.02     43.42 o 
   3  21   5        0.90       26.00     43.15 o 
   4  21   5        2.30       -1.49     49.04 o 
   5  21   5       16.57       37.50     50.48 o 
  -8  22   5        0.85        1.71     38.22 o 
  -7  22   5        0.39       40.77     37.85 o 
  -6  22   5        0.11        0.03     35.53 o 
  -5  22   5        0.06        2.39     33.79 o 
  -4  22   5        2.04      -18.94     34.58 o 
  -3  22   5       12.43       58.06     38.82 o 
  -2  22   5        9.64      -24.93     27.88 o 
  -1  22   5        5.61       21.23     53.04 o 
   0  22   5        0.31       -0.80     71.12 o 
   1  22   5        0.28      -17.19     49.13 o 
   2  22   5        3.58        5.04     43.60 o 
   3  22   5        9.92       44.01     52.74 o 
   4  22   5        1.24       30.44     80.52 o 
  -7  23   5        0.76       15.26     40.55 o 
  -6  23   5        0.03       34.13     39.26 o 
  -5  23   5       11.36       32.00     35.44 o 
  -4  23   5       12.85       11.93     33.57 o 
  -3  23   5        2.31        9.78     37.56 o 
  -2  23   5       12.50      -36.24     37.66 o 
  -1  23   5        4.11       -0.96     40.40 o 
   0  23   5        9.01       -5.94     41.25 o 
   1  23   5       15.79      -45.39     40.55 o 
   2  23   5        0.17      -63.59     50.61 o 
   3  23   5        0.21      -14.45     46.89 o 
  -6  24   5        0.45      -17.10     40.50 o 
  -5  24   5        2.07       33.15     41.66 o 
  -4  24   5        3.14        1.99     38.49 o 
  -3  24   5        0.06      -39.35     46.95 o 
  -2  24   5        2.82       26.18     42.53 o 
  -1  24   5        4.73       44.41     47.49 o 
   0  24   5       10.17       18.52     65.87 o 
   1  24   5        1.37        1.19     43.98 o 
   2  24   5        2.67      -24.69     47.96 o 
  -5  25   5        0.04       15.58     41.63 o 
  -4  25   5        0.46       31.72     41.51 o 
  -3  25   5        0.16      -30.88     54.34 o 
  -2  25   5        0.64       18.98     45.01 o 
  -1  25   5        1.10      -28.85     45.33 o 
   0  25   5        0.17       17.78     46.44 o 
   1  25   5       14.13       15.84     50.33 o 
  -3  26   5        0.20       -3.14     61.94 o 
  -2  26   5        6.77      -21.70     47.78 o 
  -1  26   5        0.85      -21.49     51.64 o 
 -13   0   6       10.01       77.69     64.83 o 
 -12   0   6       90.82      102.27     60.14 o 
 -11   0   6        1.40       14.69     34.19 o 
 -10   0   6       25.38       25.00     60.52 o 
  -9   0   6        0.05       17.97     27.06 o 
  -8   0   6       29.73       37.22     27.56 o 
  -7   0   6      144.95      125.73     50.32 o 
  -6   0   6      120.41      142.91     27.66 o 
  -5   0   6        1.15        4.53     20.47 o 
  -4   0   6       22.10       31.85     18.08 o 
  -3   0   6       16.46       34.55     16.76 o 
  -2   0   6      653.00      670.06     38.02 o 
  -1   0   6      149.76      143.38     36.76 o 
   0   0   6      402.28      397.68     56.58 o 
   1   0   6        5.58       27.39     29.87 o 
   2   0   6      103.48      112.50     37.58 o 
   3   0   6        1.05       27.42     34.67 o 
   4   0   6       50.86       31.93     39.21 o 
   5   0   6      662.79      560.45     73.48 o 
   6   0   6      133.71       90.95     53.15 o 
   7   0   6       29.89      -25.30     51.57 o 
   8   0   6        5.36        7.57     61.12 o 
 -13   1   6        2.19        4.18     42.77 o 
 -12   1   6        5.19       -2.85     38.82 o 
 -11   1   6        0.52       -8.61     29.37 o 
 -10   1   6        3.77       28.09     23.24 o 
  -9   1   6        5.19       26.01     20.44 o 
  -8   1   6        0.52       20.59     17.77 o 
  -7   1   6        8.44       24.29     16.08 o 
  -6   1   6       74.28       65.14     17.81 o 
  -5   1   6        2.00       -8.18     12.25 o 
  -4   1   6        4.48       15.62     11.91 o 
  -3   1   6       51.24       27.57     12.30 o 
  -2   1   6       69.87       73.14     22.13 o 
  -1   1   6      626.56      595.78     32.22 o 
   0   1   6       15.78       29.41     16.29 o 
   1   1   6       23.84       28.95     22.05 o 
   2   1   6        9.91        7.11     23.98 o 
   3   1   6       34.70       63.15     25.13 o 
   4   1   6      125.67      106.81     31.14 o 
   5   1   6      131.48       87.32     33.96 o 
   6   1   6        0.21       16.68     32.92 o 
   7   1   6        0.13       14.30     36.59 o 
   8   1   6        2.11       16.58     43.37 o 
 -13   2   6       14.14       11.92     67.35 o 
 -12   2   6      117.11       84.19     36.07 o 
 -11   2   6        4.20       18.15     28.05 o 
 -10   2   6        0.27        9.44     22.07 o 
  -9   2   6       36.45       48.74     21.20 o 
  -8   2   6       17.41        0.22     22.57 o 
  -7   2   6      173.78      211.28     22.90 o 
  -6   2   6        1.09       28.17     14.82 o 
  -5   2   6       16.73       21.15     13.29 o 
  -4   2   6        3.04       -7.22     13.25 o 
  -3   2   6       10.52      -15.56     15.91 o 
  -2   2   6        2.07        8.31     14.89 o 
  -1   2   6      113.65      167.65     20.93 o 
   0   2   6       28.60        6.50     18.80 o 
   1   2   6        2.17      -21.12     17.53 o 
   2   2   6        0.81       11.52     16.65 o 
   3   2   6       52.65       31.91     24.95 o 
   4   2   6       53.12       21.92     68.92 o 
   5   2   6      125.68       60.34     32.82 o 
   6   2   6        7.23       15.01     33.55 o 
   7   2   6        2.11      -28.27     35.42 o 
   8   2   6        5.58       -2.88     40.13 o 
 -13   3   6        0.31       -3.98     63.69 o 
 -12   3   6       46.95       45.79     32.73 o 
 -11   3   6        3.69       -7.51     32.37 o 
 -10   3   6       50.14       44.03     28.19 o 
  -9   3   6        2.12      -14.49     18.72 o 
  -8   3   6       20.72        0.21     18.00 o 
  -7   3   6      183.15      161.46     26.53 o 
  -6   3   6        0.00       22.24     14.29 o 
  -5   3   6        0.77       -6.26     12.39 o 
  -4   3   6       24.12      -21.86     16.50 o 
  -3   3   6       77.05      104.48     19.20 o 
  -2   3   6      478.65      543.12     34.81 o 
  -1   3   6       68.24       55.12     30.00 o 
   0   3   6       40.15       78.57     22.04 o 
   1   3   6        4.98       27.09     17.47 o 
   2   3   6       10.58        0.70     16.72 o 
   3   3   6        4.95       29.06     18.94 o 
   4   3   6       50.06        9.59     21.68 o 
   5   3   6       39.59       54.56     32.98 o 
   6   3   6        0.01       13.79     40.95 o 
   7   3   6        2.72      -36.92     32.78 o 
   8   3   6       11.64       60.86     69.19 o 
 -13   4   6       22.57       12.41     35.54 o 
 -12   4   6       69.28      152.64     47.05 o 
 -11   4   6        2.52      -23.06     27.81 o 
 -10   4   6       10.49       -8.19     25.58 o 
  -9   4   6        4.44      -12.48     20.41 o 
  -8   4   6       40.17       39.18     23.18 o 
  -7   4   6        6.68       -5.82     15.46 o 
  -6   4   6       46.69       38.11     15.16 o 
  -5   4   6       20.93       21.86     16.69 o 
  -4   4   6       29.73       27.55     16.36 o 
  -3   4   6       50.13       40.77     39.19 o 
  -2   4   6       58.78       34.75     17.28 o 
  -1   4   6      417.16      435.95     30.57 o 
   0   4   6       54.06       68.35     19.25 o 
   1   4   6        2.09       -3.29     24.73 o 
   2   4   6       18.78       16.38     19.06 o 
   3   4   6       22.68       -4.64     19.15 o 
   4   4   6      279.72      290.64     43.89 o 
   5   4   6        3.69        1.30     22.22 o 
   6   4   6       17.34       36.77     32.33 o 
   7   4   6        2.79        2.21     37.18 o 
   8   4   6        0.48       51.71     50.86 o 
 -12   5   6       53.19      109.77     34.71 o 
 -11   5   6       10.92       18.06     28.55 o 
 -10   5   6        9.57       30.79     27.05 o 
  -9   5   6       10.20        6.33     23.00 o 
  -8   5   6       34.25       63.82     23.25 o 
  -7   5   6       27.36        8.16     20.31 o 
  -6   5   6       17.05      -11.77     17.02 o 
  -5   5   6      119.99      147.06     51.88 o 
  -4   5   6      275.08      282.35     29.42 o 
  -3   5   6       10.21       35.30     16.34 o 
  -2   5   6        0.50      -12.95     15.92 o 
  -1   5   6        0.72       -3.90     15.39 o 
   0   5   6      378.60      416.48     32.06 o 
   1   5   6       15.96        3.00     16.09 o 
   2   5   6        3.49       12.15     17.92 o 
   3   5   6      120.96      106.26     23.53 o 
   4   5   6      178.99      189.32     29.35 o 
   5   5   6       10.72        9.78     23.60 o 
   6   5   6       74.94       84.81     28.36 o 
   7   5   6        0.71       25.73     59.60 o 
   8   5   6       39.04       65.15     54.94 o 
 -12   6   6        8.04       25.48     31.95 o 
 -11   6   6        0.03        3.94     27.79 o 
 -10   6   6        2.39        3.47     25.24 o 
  -9   6   6       26.92       19.47     23.18 o 
  -8   6   6       34.69       74.18     24.89 o 
  -7   6   6      147.68       87.08     26.20 o 
  -6   6   6       25.07       -0.09     25.92 o 
  -5   6   6       13.53       37.55     19.37 o 
  -4   6   6      218.95      198.84     24.77 o 
  -3   6   6        2.14       30.04     21.94 o 
  -2   6   6       83.99       69.39     19.22 o 
  -1   6   6       37.50       34.38     17.68 o 
   0   6   6        0.94       42.04     18.50 o 
   1   6   6        0.73       25.65     19.48 o 
   2   6   6       60.64       55.18     20.71 o 
   3   6   6      179.90      194.99     28.05 o 
   4   6   6      551.80      543.75     47.38 o 
   5   6   6        2.66       -8.73     23.32 o 
   6   6   6        5.97       -3.74     25.67 o 
   7   6   6        2.89      -11.55     28.61 o 
   8   6   6        2.54       50.09     51.30 o 
 -12   7   6       15.37       18.79     32.05 o 
 -11   7   6       27.08        8.45     29.16 o 
 -10   7   6        3.11      -31.26     30.68 o 
  -9   7   6        1.96      -27.38     28.52 o 
  -8   7   6      149.19      180.85     41.96 o 
  -7   7   6       19.68       25.51     21.95 o 
  -6   7   6       89.18       68.71     21.69 o 
  -5   7   6       11.70       10.17     17.41 o 
  -4   7   6       10.62       13.51     17.69 o 
  -3   7   6       44.07       30.63     18.04 o 
  -2   7   6      233.95      246.81     26.70 o 
  -1   7   6        0.12        4.57     16.40 o 
   0   7   6       40.89       54.25     20.51 o 
   1   7   6        6.83       -8.59     19.77 o 
   2   7   6       41.42       32.56     20.68 o 
   3   7   6       54.34       48.61     22.68 o 
   4   7   6      383.71      404.76     36.81 o 
   5   7   6       29.36       32.57     25.56 o 
   6   7   6        6.73       44.12     28.77 o 
   7   7   6        4.94        7.45     47.57 o 
   8   7   6        2.92      -14.55     52.14 o 
 -12   8   6        1.77       44.73     43.94 o 
 -11   8   6        8.30       31.76     54.30 o 
 -10   8   6        1.70       38.43     35.93 o 
  -9   8   6        0.48       -2.20     30.59 o 
  -8   8   6       29.46       27.31     32.51 o 
  -7   8   6       94.59       61.47     33.25 o 
  -6   8   6        1.20       16.43     17.65 o 
  -5   8   6        0.93        0.57     25.71 o 
  -4   8   6       17.34       19.70     18.37 o 
  -3   8   6       41.78       10.98     26.87 o 
  -2   8   6      213.25      156.91     30.50 o 
  -1   8   6      183.45      181.90     24.51 o 
   0   8   6       29.09       -1.46     21.46 o 
   1   8   6       55.21       37.77     20.44 o 
   2   8   6        9.35      -10.30     19.72 o 
   3   8   6      100.77       87.25     42.16 o 
   4   8   6      220.54      222.55     31.93 o 
   5   8   6        0.58       -9.80     25.04 o 
   6   8   6        0.00       21.11     29.99 o 
   7   8   6       26.71       -0.76     32.57 o 
   8   8   6        1.17      -52.95     35.62 o 
 -12   9   6        0.61       19.82     40.43 o 
 -11   9   6       11.49       33.87     39.84 o 
 -10   9   6        1.07      -14.16     34.82 o 
  -9   9   6        5.87       -7.34     29.76 o 
  -8   9   6       16.86        8.04     30.56 o 
  -7   9   6       60.54       71.35     32.09 o 
  -6   9   6        8.93       38.63     32.22 o 
  -5   9   6      228.97      225.39     91.51 o 
  -4   9   6       99.05      140.71     24.01 o 
  -3   9   6        4.60       12.96     19.85 o 
  -2   9   6      393.25      382.82     31.76 o 
  -1   9   6       21.33       40.71     20.63 o 
   0   9   6      129.21      156.53     25.27 o 
   1   9   6       11.12       18.99     21.13 o 
   2   9   6      180.13      208.07     29.97 o 
   3   9   6        3.05       14.75     30.22 o 
   4   9   6      252.00      217.30     27.96 o 
   5   9   6        5.29       32.84     28.95 o 
   6   9   6        5.42       80.49     38.47 o 
   7   9   6        0.90        0.07     38.55 o 
 -12  10   6        6.70       50.00     44.51 o 
 -11  10   6        0.04       17.05     39.62 o 
 -10  10   6        5.35      -45.56     30.37 o 
  -9  10   6        7.48       -6.00     38.99 o 
  -8  10   6       25.08       18.95     30.49 o 
  -7  10   6       25.99       24.97     27.75 o 
  -6  10   6      247.70      215.67     37.54 o 
  -5  10   6        7.96       21.95     24.33 o 
  -4  10   6        0.49       14.57     23.45 o 
  -3  10   6        3.86        9.80     19.33 o 
  -2  10   6      220.35      209.51     27.18 o 
  -1  10   6       89.75      116.26     24.44 o 
   0  10   6        1.19        6.69     19.53 o 
   1  10   6      175.27      145.07     27.66 o 
   2  10   6      558.25      620.99     43.69 o 
   3  10   6       47.33       53.35     25.64 o 
   4  10   6        3.37       46.74     38.48 o 
   5  10   6       27.11        0.08     35.42 o 
   6  10   6        1.08       32.02     36.95 o 
   7  10   6        0.55      -30.83     37.99 o 
 -12  11   6        5.64       -6.13     43.36 o 
 -11  11   6        2.34        0.79     38.58 o 
 -10  11   6        0.71      -28.18     36.97 o 
  -9  11   6        9.09       -4.59     32.08 o 
  -8  11   6       12.02      -20.75     32.16 o 
  -7  11   6        9.06      -14.91     33.37 o 
  -6  11   6       83.65      145.47     32.75 o 
  -5  11   6        7.07        1.38     20.26 o 
  -4  11   6      122.30      100.91     22.63 o 
  -3  11   6       92.34       73.02     25.91 o 
  -2  11   6       14.39       20.14     19.76 o 
  -1  11   6       12.63       25.64     21.10 o 
   0  11   6      206.89      139.87     26.38 o 
   1  11   6      160.72      134.13     25.08 o 
   2  11   6        3.44       18.17     22.13 o 
   3  11   6      123.48      101.67     25.19 o 
   4  11   6        1.26        2.54     29.44 o 
   5  11   6       26.41       14.58     36.90 o 
   6  11   6       12.10       -2.39     36.92 o 
   7  11   6        8.01       -9.92     41.12 o 
 -11  12   6        1.95       22.79     47.73 o 
 -10  12   6        0.42       17.03     35.32 o 
  -9  12   6        7.07       24.21     34.28 o 
  -8  12   6       27.42       52.31     33.10 o 
  -7  12   6       24.28       22.68     36.56 o 
  -6  12   6      101.76      108.84     33.09 o 
  -5  12   6       77.14       78.43     43.62 o 
  -4  12   6        0.18        1.17     14.80 o 
  -3  12   6       54.03       68.01     19.62 o 
  -2  12   6        0.37       21.85     17.40 o 
  -1  12   6      256.97      190.34     27.72 o 
   0  12   6       56.03       80.19     21.08 o 
   1  12   6       50.73       53.68     22.05 o 
   2  12   6      154.53      144.30     26.67 o 
   3  12   6       11.67       31.15     22.98 o 
   4  12   6        0.69      -18.94     36.72 o 
   5  12   6       24.19       27.98     36.51 o 
   6  12   6       10.92       38.32     39.78 o 
   7  12   6        2.13       35.35     47.73 o 
 -11  13   6        3.30       11.55     41.77 o 
 -10  13   6        2.50       11.83     36.89 o 
  -9  13   6        0.14       -0.26     50.92 o 
  -8  13   6        2.26       12.19     31.55 o 
  -7  13   6       76.71       22.21     33.86 o 
  -6  13   6      146.50      138.86     36.16 o 
  -5  13   6        1.93       36.47     29.31 o 
  -4  13   6       26.27       10.52     17.33 o 
  -3  13   6       51.45       25.21     20.36 o 
  -2  13   6        0.03      -18.88     16.95 o 
  -1  13   6       17.65       21.11     19.05 o 
   0  13   6      118.97      132.16     26.01 o 
   1  13   6        6.82        0.71     20.76 o 
   2  13   6        2.76       22.47     22.65 o 
   3  13   6        1.20       -7.37     26.83 o 
   4  13   6        2.48      -37.48     33.50 o 
   5  13   6       16.82       -4.15     39.24 o 
   6  13   6       13.26        4.52     40.04 o 
   7  13   6       10.14       50.84     48.90 o 
 -11  14   6        0.19       -3.16     41.15 o 
 -10  14   6        0.84       31.19     38.90 o 
  -9  14   6        0.19       14.23     35.69 o 
  -8  14   6        0.62        0.62     32.43 o 
  -7  14   6        4.49        8.94     29.86 o 
  -6  14   6       29.98       41.03     29.12 o 
  -5  14   6       23.34        9.08     36.07 o 
  -4  14   6        2.61      -14.10     20.12 o 
  -3  14   6      100.51      111.55     22.75 o 
  -2  14   6       16.16       14.58     18.77 o 
  -1  14   6      260.33      300.48     45.64 o 
   0  14   6       11.74       15.79     26.23 o 
   1  14   6       27.64       24.07     22.98 o 
   2  14   6       90.57      111.78     26.66 o 
   3  14   6       48.40       77.93     33.41 o 
   4  14   6        0.30       36.62     39.29 o 
   5  14   6        0.04      -32.94     44.97 o 
   6  14   6        6.61       24.28     41.87 o 
 -10  15   6        1.19       11.57     38.64 o 
  -9  15   6       19.52        0.22     37.62 o 
  -8  15   6       58.08       20.75     32.44 o 
  -7  15   6       17.36       28.81     32.13 o 
  -6  15   6        0.41      -11.46     29.90 o 
  -5  15   6       13.65      -30.16     25.82 o 
  -4  15   6        0.04       19.03     22.72 o 
  -3  15   6       10.58       18.36     18.71 o 
  -2  15   6        5.26        6.34     19.85 o 
  -1  15   6        2.19      -28.00     18.67 o 
   0  15   6       47.50       64.20     25.21 o 
   1  15   6       31.33       36.42     24.53 o 
   2  15   6        3.89       -1.96     27.52 o 
   3  15   6       54.91       57.18     40.20 o 
   4  15   6       12.97      -22.72     36.91 o 
   5  15   6       10.82      -53.77     35.85 o 
   6  15   6        1.21      -13.07     62.29 o 
 -10  16   6        4.67       32.14     43.79 o 
  -9  16   6        9.55       32.49     37.91 o 
  -8  16   6        2.66       18.06     34.41 o 
  -7  16   6        2.90       14.17     66.79 o 
  -6  16   6      122.69      139.61     38.85 o 
  -5  16   6        8.52       40.14     31.34 o 
  -4  16   6        0.41      -31.46     21.21 o 
  -3  16   6       47.13       42.51     24.42 o 
  -2  16   6        4.04       15.64     21.29 o 
  -1  16   6      237.98      207.68     29.29 o 
   0  16   6       28.06       32.18     23.36 o 
   1  16   6       10.55       14.86     24.06 o 
   2  16   6       77.27       38.70     30.03 o 
   3  16   6        0.57        7.53     41.23 o 
   4  16   6        0.30       65.64     42.53 o 
   5  16   6        0.00       -9.11     39.43 o 
   6  16   6        5.64        7.59     80.93 o 
 -10  17   6        0.00      -30.10     39.16 o 
  -9  17   6        1.71       27.16     36.22 o 
  -8  17   6       15.21       59.54     38.75 o 
  -7  17   6       38.62       26.59     37.53 o 
  -6  17   6        0.70        8.38     31.46 o 
  -5  17   6        9.84       39.59     31.42 o 
  -4  17   6        9.54       12.58     32.87 o 
  -3  17   6        0.29       23.01     28.03 o 
  -2  17   6        8.69        4.24     22.01 o 
  -1  17   6        4.74        5.22     23.12 o 
   0  17   6       29.23       43.59     25.21 o 
   1  17   6        4.64      -40.75     27.17 o 
   2  17   6       16.06       13.30     32.56 o 
   3  17   6        6.47      -21.54     40.24 o 
   4  17   6       16.95      -19.16     41.38 o 
   5  17   6        0.52      -19.97     39.66 o 
  -9  18   6        0.91       27.33     39.26 o 
  -8  18   6        1.67       43.12     36.13 o 
  -7  18   6       49.99       87.11     38.55 o 
  -6  18   6       16.48       22.61     34.31 o 
  -5  18   6        1.08       36.47     31.33 o 
  -4  18   6       23.82       10.77     32.20 o 
  -3  18   6        6.49        2.39     27.59 o 
  -2  18   6        0.02        0.22     26.17 o 
  -1  18   6       63.58       82.00     30.35 o 
   0  18   6        0.00      -12.83     23.37 o 
   1  18   6        4.97      -39.91     29.34 o 
   2  18   6        0.05       31.22     33.13 o 
   3  18   6        5.10        0.52     52.34 o 
   4  18   6       18.26      -18.00     44.79 o 
   5  18   6        0.00      -43.84     44.68 o 
  -9  19   6        0.98       46.52     43.40 o 
  -8  19   6        1.30       71.21     40.29 o 
  -7  19   6        2.54       16.93     34.35 o 
  -6  19   6       25.59       55.30     36.68 o 
  -5  19   6        5.25       30.00     32.22 o 
  -4  19   6        4.45       11.53     55.08 o 
  -3  19   6       35.38        3.24     27.89 o 
  -2  19   6       21.84       -8.29     26.92 o 
  -1  19   6        2.20       13.57     24.92 o 
   0  19   6       25.27       53.64     31.08 o 
   1  19   6        0.01      -18.03     31.31 o 
   2  19   6        0.55       -4.48     32.91 o 
   3  19   6        1.35      -46.88     40.93 o 
   4  19   6        8.82       77.95     50.64 o 
  -8  20   6        5.17      -23.75     36.99 o 
  -7  20   6        0.39       41.03     37.44 o 
  -6  20   6        0.13      -14.52     43.21 o 
  -5  20   6        8.26       32.04     38.94 o 
  -4  20   6       11.27        6.32     34.66 o 
  -3  20   6        0.02       34.48     30.68 o 
  -2  20   6       11.61       -2.55     34.05 o 
  -1  20   6        6.81       31.10     38.41 o 
   0  20   6        0.47       40.77     31.63 o 
   1  20   6        0.01       19.20     41.47 o 
   2  20   6        9.44       16.85     42.92 o 
   3  20   6        9.93      -10.81     46.62 o 
   4  20   6       23.35       65.43     51.63 o 
  -7  21   6        0.77       21.14     37.89 o 
  -6  21   6        8.67       15.12     38.41 o 
  -5  21   6        0.36        6.20     37.01 o 
  -4  21   6        0.28       59.49     41.30 o 
  -3  21   6        1.53        1.40     31.83 o 
  -2  21   6       12.46       49.32     33.70 o 
  -1  21   6        4.14       23.30     42.07 o 
   0  21   6        0.13      -48.04     46.91 o 
   1  21   6        0.19      -52.95     44.44 o 
   2  21   6        0.61      -26.25     99.57 o 
   3  21   6        3.24      -60.01    135.69 o 
  -7  22   6        0.20       -4.14     38.69 o 
  -6  22   6        2.93       -8.39     39.29 o 
  -5  22   6        0.22       50.96     39.18 o 
  -4  22   6        3.89      -35.27     34.43 o 
  -3  22   6        6.56       33.97     37.71 o 
  -2  22   6        0.09       41.41     42.11 o 
  -1  22   6        0.38       28.91     40.49 o 
   0  22   6        0.14       10.56     58.86 o 
   1  22   6        0.79       26.59     40.41 o 
   2  22   6        1.62      -28.99     47.41 o 
  -6  23   6        1.19       34.64     53.35 o 
  -5  23   6        1.21       82.02     43.15 o 
  -4  23   6        0.34       64.72     41.49 o 
  -3  23   6        4.24      -54.02     36.01 o 
  -2  23   6        3.50      -55.22     40.05 o 
  -1  23   6        1.54       26.14     47.10 o 
   0  23   6        0.19       13.62     45.18 o 
   1  23   6        3.94       -6.56     36.49 o 
  -4  24   6        0.16       52.61     59.66 o 
  -3  24   6        1.63      -45.22     54.56 o 
  -2  24   6        3.06       10.09     45.71 o 
  -1  24   6        0.00      -22.56     44.19 o 
   0  24   6        3.98        6.78     46.76 o 
 -12   1   7        7.74       26.90     43.29 o 
 -11   1   7        0.26       17.90     30.43 o 
 -10   1   7        1.24       -4.94     24.48 o 
  -9   1   7       61.59       15.75     28.31 o 
  -8   1   7       24.68        8.20     24.77 o 
  -7   1   7      240.37      255.67     31.61 o 
  -6   1   7       37.28       23.37     25.69 o 
  -5   1   7        2.27       -8.35     22.14 o 
  -4   1   7        6.83       14.68     23.05 o 
  -3   1   7        0.04       11.40     23.25 o 
  -2   1   7        0.89       13.92     23.00 o 
  -1   1   7       54.04        9.47     21.80 o 
   0   1   7        2.41      -10.57     35.76 o 
   1   1   7       82.76       89.25     32.13 o 
   2   1   7       35.98       21.23     30.63 o 
   3   1   7       18.78       38.07     44.47 o 
   4   1   7        5.27       35.74     29.64 o 
   5   1   7        1.63       18.01     34.27 o 
   6   1   7       39.65       39.07     38.94 o 
   7   1   7        0.01       35.68     43.50 o 
 -12   2   7       30.32      -26.77     33.86 o 
 -11   2   7        5.38       30.91     39.88 o 
 -10   2   7        0.23       29.62     30.46 o 
  -9   2   7       22.09       -2.84     26.50 o 
  -8   2   7       12.93        2.36     29.63 o 
  -7   2   7       26.11       28.52     23.28 o 
  -6   2   7        0.25      -41.15     27.43 o 
  -5   2   7       26.06       29.02     18.68 o 
  -4   2   7       14.50        1.69     27.13 o 
  -3   2   7        6.03      -22.10     27.53 o 
  -2   2   7       34.63       39.43     23.35 o 
  -1   2   7       31.97       22.61     26.07 o 
   0   2   7      270.28      200.59     36.77 o 
   1   2   7       18.19       -8.35     28.03 o 
   2   2   7        0.03       34.46     28.51 o 
   3   2   7        0.10       23.97     42.43 o 
   4   2   7       11.35        1.37     30.75 o 
   5   2   7        2.63        5.36     32.27 o 
   6   2   7        7.67       24.26     35.10 o 
   7   2   7       16.20       58.72     42.70 o 
 -12   3   7       19.31       37.23     43.99 o 
 -11   3   7        2.17       46.61     39.67 o 
 -10   3   7       11.28       29.37     39.38 o 
  -9   3   7       15.64      -11.86     28.24 o 
  -8   3   7       42.18       33.16     31.14 o 
  -7   3   7      131.94      113.67     30.19 o 
  -6   3   7       29.27       56.02     40.03 o 
  -5   3   7       73.58       70.73     20.80 o 
  -4   3   7        4.75        9.62     19.37 o 
  -3   3   7       49.76        8.86     42.79 o 
  -2   3   7      491.65      518.68     47.11 o 
  -1   3   7       13.14       -8.38     31.17 o 
   0   3   7       10.83      -11.84     35.35 o 
   1   3   7        0.01        1.00     26.49 o 
   2   3   7       19.61        0.54     29.26 o 
   3   3   7      100.50       46.56     39.73 o 
   4   3   7       24.67       42.54     32.83 o 
   5   3   7       15.57       17.94     33.72 o 
   6   3   7        0.58       31.97     38.38 o 
   7   3   7        0.76        1.52     40.01 o 
 -12   4   7       16.38      -11.30     46.95 o 
 -11   4   7        0.50       -6.59     40.09 o 
 -10   4   7        0.54       80.31     39.49 o 
  -9   4   7        0.35       12.25     27.60 o 
  -8   4   7       90.43       72.19     25.81 o 
  -7   4   7        8.38       26.37     22.25 o 
  -6   4   7       80.70       58.58     24.65 o 
  -5   4   7        0.95       28.57     20.46 o 
  -4   4   7        8.50       12.31     19.38 o 
  -3   4   7        9.70        8.44     18.46 o 
  -2   4   7       52.73        5.95     24.52 o 
  -1   4   7       14.77        5.98     22.69 o 
   0   4   7        0.36      -22.65     26.55 o 
   1   4   7       13.77       20.43     25.94 o 
   2   4   7       21.91       41.83     29.82 o 
   3   4   7       13.21        2.56     31.91 o 
   4   4   7       31.96       22.97     33.58 o 
   5   4   7        7.43      -28.06     32.27 o 
   6   4   7        1.20      -53.62     35.75 o 
   7   4   7       14.04      -18.17     41.72 o 
 -12   5   7       25.55       97.09     47.91 o 
 -11   5   7        7.85       22.76     42.47 o 
 -10   5   7        7.48        6.07     38.37 o 
  -9   5   7        1.89       -4.67     44.02 o 
  -8   5   7        6.77        3.92     24.98 o 
  -7   5   7       69.38       74.96     25.28 o 
  -6   5   7       31.90       46.95     23.09 o 
  -5   5   7        4.32       26.87     43.72 o 
  -4   5   7       23.20        7.39     18.98 o 
  -3   5   7       78.16       39.33     20.23 o 
  -2   5   7      237.42      301.80     39.25 o 
  -1   5   7        0.06        5.67     19.40 o 
   0   5   7       34.82      -17.02     29.69 o 
   1   5   7       11.04       -1.24     25.75 o 
   2   5   7       11.63      -20.14     27.12 o 
   3   5   7      276.73      276.40     45.34 o 
   4   5   7       76.94       65.97     36.43 o 
   5   5   7        2.35        1.54     33.89 o 
   6   5   7        6.04        9.68     37.80 o 
   7   5   7       12.70      -31.96     60.18 o 
 -12   6   7        0.04      -12.70     43.06 o 
 -11   6   7        0.49       49.58     41.61 o 
 -10   6   7       38.34        9.01     37.90 o 
  -9   6   7        5.27      -28.91     31.60 o 
  -8   6   7       11.98        1.13     23.34 o 
  -7   6   7      116.02       92.09     35.75 o 
  -6   6   7       49.53       63.05     23.47 o 
  -5   6   7        0.53       20.05     22.28 o 
  -4   6   7        6.98       25.10     24.33 o 
  -3   6   7      150.78      144.85     39.81 o 
  -2   6   7       11.00       17.67     20.90 o 
  -1   6   7       99.33       83.16     43.23 o 
   0   6   7        0.38      -27.02     20.83 o 
   1   6   7       11.54        9.53     28.77 o 
   2   6   7       23.32       40.02     32.38 o 
   3   6   7       12.47        1.17     30.27 o 
   4   6   7        2.10      -43.41     35.87 o 
   5   6   7        8.48      -36.28     35.74 o 
   6   6   7       13.60        5.39     37.52 o 
 -12   7   7        3.09       20.02     45.40 o 
 -11   7   7        0.08      -11.94     41.05 o 
 -10   7   7        8.99       24.34     37.35 o 
  -9   7   7        0.14      -49.26     32.84 o 
  -8   7   7        3.34        5.65     32.35 o 
  -7   7   7        3.66        7.39     23.32 o 
  -6   7   7      199.84      179.65     28.99 o 
  -5   7   7       45.42       38.90     23.39 o 
  -4   7   7      124.95      110.83     24.73 o 
  -3   7   7       23.82       40.52     33.60 o 
  -2   7   7      103.31      114.78     25.62 o 
  -1   7   7       25.91       -6.55     32.96 o 
   0   7   7       18.12      -11.37     21.72 o 
   1   7   7       60.18       62.23     25.64 o 
   2   7   7       36.48       71.33     34.28 o 
   3   7   7      382.88      362.04     56.07 o 
   4   7   7        5.54       32.89     56.95 o 
   5   7   7        6.76      -26.62     74.99 o 
   6   7   7        0.17      -52.61     56.25 o 
 -11   8   7        0.34      -29.39     41.96 o 
 -10   8   7        1.06      -16.07     37.08 o 
  -9   8   7       21.75       71.25     38.37 o 
  -8   8   7        0.25      -14.42     32.87 o 
  -7   8   7       46.28       -4.81     24.96 o 
  -6   8   7       31.83       32.12     24.24 o 
  -5   8   7       71.37       75.68     24.01 o 
  -4   8   7        0.40        8.76     22.08 o 
  -3   8   7      565.06      513.12     39.11 o 
  -2   8   7      125.01       72.12     24.54 o 
  -1   8   7        1.04        0.35     21.13 o 
   0   8   7        0.04        4.63     23.05 o 
   1   8   7        1.43      -34.21     22.81 o 
   2   8   7       86.33       79.38     28.35 o 
   3   8   7       89.23       85.72     35.81 o 
   4   8   7        6.29       21.93     34.69 o 
   5   8   7        3.37       11.25     37.36 o 
   6   8   7        0.11      -20.81     42.96 o 
 -11   9   7        4.51      -17.89     40.56 o 
 -10   9   7        7.49      -19.56     35.07 o 
  -9   9   7        0.11       26.19     37.09 o 
  -8   9   7       11.01       -9.64     33.16 o 
  -7   9   7       24.64       43.08     34.19 o 
  -6   9   7       10.72      -20.76     21.15 o 
  -5   9   7        0.39      -27.25     33.07 o 
  -4   9   7       66.85       61.61     22.72 o 
  -3   9   7        1.77       22.64     22.38 o 
  -2   9   7       71.63       96.91     26.84 o 
  -1   9   7       10.77        8.74     22.30 o 
   0   9   7        5.46       17.47     23.75 o 
   1   9   7      186.78      199.26     31.66 o 
   2   9   7      197.83      243.65     70.48 o 
   3   9   7       42.01       42.79     29.83 o 
   4   9   7        1.69      -38.92     25.95 o 
   5   9   7        1.75      -44.33     55.55 o 
   6   9   7        2.67       21.57     43.53 o 
 -11  10   7        2.29      -15.03     41.46 o 
 -10  10   7       38.79        8.22     40.95 o 
  -9  10   7        0.94       23.38     36.42 o 
  -8  10   7        0.03        8.16     33.91 o 
  -7  10   7        5.76       22.54     57.55 o 
  -6  10   7       25.47        0.85     25.75 o 
  -5  10   7        1.76      -31.87     25.24 o 
  -4  10   7       27.51       -0.62     20.87 o 
  -3  10   7       15.88        2.88     22.36 o 
  -2  10   7      586.63      562.22     42.07 o 
  -1  10   7        5.20       26.11     23.63 o 
   0  10   7       14.68        4.95     23.80 o 
   1  10   7       60.75       52.96     27.14 o 
   2  10   7        5.83       -1.56     25.84 o 
   3  10   7       22.23       36.34     28.98 o 
   4  10   7        4.35       10.37     26.29 o 
   5  10   7        5.95       36.49     42.84 o 
   6  10   7        0.07       15.54     46.55 o 
 -11  11   7        1.22      -12.32     42.10 o 
 -10  11   7        0.76        3.02     39.19 o 
  -9  11   7        0.00       -3.10     36.31 o 
  -8  11   7       36.62       21.07     34.49 o 
  -7  11   7        3.49       31.53     34.74 o 
  -6  11   7        0.36       55.37     31.67 o 
  -5  11   7        0.16        8.30     22.78 o 
  -4  11   7        9.21       -9.53     26.33 o 
  -3  11   7        1.47        0.46     24.05 o 
  -2  11   7      174.02      174.17     31.09 o 
  -1  11   7       29.79       39.41     25.78 o 
   0  11   7        4.68       22.88     25.54 o 
   1  11   7        2.83      -11.47     24.77 o 
   2  11   7      461.42      515.96     50.92 o 
   3  11   7       16.95       14.74     25.49 o 
   4  11   7       16.74       12.34     30.83 o 
   5  11   7        0.68       30.13     33.94 o 
   6  11   7        0.16       55.20     51.70 o 
 -11  12   7        1.97       10.25     44.78 o 
 -10  12   7        7.38       10.39     40.04 o 
  -9  12   7        0.45       16.32     39.53 o 
  -8  12   7        4.97       42.95     38.14 o 
  -7  12   7       53.19       57.07     35.61 o 
  -6  12   7        4.74       31.57     31.41 o 
  -5  12   7        0.62       28.81     32.44 o 
  -4  12   7       19.35        4.30     26.81 o 
  -3  12   7        0.87      -24.56     22.47 o 
  -2  12   7      145.40      163.48     44.36 o 
  -1  12   7       33.12       55.55     28.64 o 
   0  12   7       40.13       35.35     23.96 o 
   1  12   7        9.30      -16.41     23.28 o 
   2  12   7       21.00       35.98     25.36 o 
   3  12   7      230.49      238.83     34.76 o 
   4  12   7       61.32       67.09     37.25 o 
   5  12   7       15.73      -27.27     33.78 o 
 -10  13   7        0.01       47.45     42.21 o 
  -9  13   7       10.91      -30.06     35.07 o 
  -8  13   7       33.61       35.55     39.38 o 
  -7  13   7        0.30       61.35     35.42 o 
  -6  13   7        1.80       44.82     33.84 o 
  -5  13   7        0.07      -33.50     30.55 o 
  -4  13   7        1.64        3.95     20.22 o 
  -3  13   7       30.22       42.91     23.91 o 
  -2  13   7       98.70       52.72     24.56 o 
  -1  13   7       47.97       11.16     23.20 o 
   0  13   7       16.35       12.54     24.23 o 
   1  13   7      186.24      193.72     30.26 o 
   2  13   7       56.41       59.31     27.11 o 
   3  13   7       64.63      125.85     37.21 o 
   4  13   7       13.81      -29.25     31.82 o 
   5  13   7        0.16       -6.88     34.62 o 
 -10  14   7        2.50       32.23     40.71 o 
  -9  14   7        0.48      -12.24     38.57 o 
  -8  14   7        2.36      -11.15     35.62 o 
  -7  14   7       18.25       78.64     35.60 o 
  -6  14   7        0.03       35.16     33.28 o 
  -5  14   7        9.51        4.88     30.72 o 
  -4  14   7        3.58        8.18     21.17 o 
  -3  14   7        3.34      -16.03     22.35 o 
  -2  14   7       15.58       27.73     23.45 o 
  -1  14   7       20.42       31.89     24.67 o 
   0  14   7        4.26        6.73     28.40 o 
   1  14   7       79.59       91.90     28.34 o 
   2  14   7       34.96        3.06     31.68 o 
   3  14   7       22.02      -10.87     46.19 o 
   4  14   7        0.83       -3.31     33.88 o 
   5  14   7        1.20      -25.41     36.68 o 
 -10  15   7        0.53      -61.28     40.86 o 
  -9  15   7        4.07       -5.87     37.29 o 
  -8  15   7       21.73       54.47     38.30 o 
  -7  15   7        0.99       20.05     33.71 o 
  -6  15   7        8.87        7.31     33.98 o 
  -5  15   7        1.06       31.18     34.51 o 
  -4  15   7        6.94        4.25     28.64 o 
  -3  15   7        4.53        5.99     23.76 o 
  -2  15   7        0.03       -0.21     23.05 o 
  -1  15   7       86.58       54.89     26.95 o 
   0  15   7        2.36      -34.80     23.20 o 
   1  15   7        0.50      -28.45     26.16 o 
   2  15   7       35.26       15.84     33.19 o 
   3  15   7        0.00      -25.15     44.22 o 
   4  15   7        0.47       20.74     37.50 o 
  -9  16   7        2.77        6.09     40.09 o 
  -8  16   7        9.55       13.71     37.31 o 
  -7  16   7       12.29       11.72     58.65 o 
  -6  16   7       55.49      107.62     39.71 o 
  -5  16   7        0.28        5.44     32.39 o 
  -4  16   7        1.79      -15.81     30.28 o 
  -3  16   7        8.87       19.61     24.92 o 
  -2  16   7        0.85       23.08     25.16 o 
  -1  16   7        1.07      -10.05     25.02 o 
   0  16   7        8.97        0.26     25.53 o 
   1  16   7        1.38      -32.25     32.57 o 
   2  16   7        9.40       43.25     35.91 o 
   3  16   7        0.06      -18.16     35.25 o 
   4  16   7        6.30       21.29     39.40 o 
  -9  17   7        0.00      -41.32     38.75 o 
  -8  17   7       95.68       95.12     41.55 o 
  -7  17   7       29.46       76.42     38.16 o 
  -6  17   7        6.93       28.28     43.96 o 
  -5  17   7       19.74        0.56     32.53 o 
  -4  17   7        2.15       39.41     43.75 o 
  -3  17   7        2.21       18.77     50.61 o 
  -2  17   7        0.79       33.17     25.73 o 
  -1  17   7        1.10       -9.64     25.45 o 
   0  17   7        0.05       11.91     27.13 o 
   1  17   7        1.22        0.34     33.14 o 
   2  17   7        1.44       11.90     35.45 o 
   3  17   7        3.17      -12.09     36.04 o 
  -8  18   7       77.19       74.45     42.97 o 
  -7  18   7       13.16       65.30     41.08 o 
  -6  18   7       19.08       23.35     36.98 o 
  -5  18   7        5.02       26.64     50.36 o 
  -4  18   7        8.82      -25.41     34.45 o 
  -3  18   7        1.95       24.16     30.88 o 
  -2  18   7        2.94        4.45     31.39 o 
  -1  18   7        0.00       24.30     26.61 o 
   0  18   7        5.15       35.15     33.74 o 
   1  18   7        2.52       -7.46     34.13 o 
   2  18   7        0.01       14.60     36.35 o 
   3  18   7        0.06       -6.80     38.66 o 
  -7  19   7        0.04       30.37     90.52 o 
  -6  19   7        6.13      -10.52     37.17 o 
  -5  19   7       11.58       29.96     37.95 o 
  -4  19   7        0.33       19.22     38.97 o 
  -3  19   7       13.14      -45.83     30.55 o 
  -2  19   7        3.33       17.09     32.97 o 
  -1  19   7        4.80       24.43     28.06 o 
   0  19   7        0.00      -48.01     32.01 o 
   1  19   7        2.05        7.18     35.30 o 
   2  19   7        0.53       20.69     37.12 o 
  -7  20   7        1.23       23.82     42.04 o 
  -6  20   7        7.09       17.23     39.78 o 
  -5  20   7        0.16       36.53     36.31 o 
  -4  20   7        0.77       42.95     42.61 o 
  -3  20   7       13.51       13.01     32.85 o 
  -2  20   7        1.00        8.31     31.84 o 
  -1  20   7        0.80       75.20     45.53 o 
   0  20   7        0.17      -28.15     33.61 o 
   1  20   7        0.01       34.37     37.78 o 
  -6  21   7        1.60       14.41     41.85 o 
  -5  21   7        0.92        6.41     40.14 o 
  -4  21   7        0.21       15.32     41.74 o 
  -3  21   7       28.61      -46.91     70.38 o 
  -2  21   7        0.02       51.96     36.50 o 
  -1  21   7        0.12       60.33     53.94 o 
   0  21   7        0.06      -13.86     35.47 o 
  -4  22   7        0.03      -55.15     38.91 o 
  -3  22   7        0.45       -5.29     44.59 o 
  -2  22   7        0.71      -47.47     44.63 o 
  -1  22   7        3.43      -66.97     44.70 o 
 -11   0   8        0.94      -18.70     65.30 o 
 -10   0   8        0.09       -7.89     56.86 o 
  -9   0   8       11.77       51.21     58.45 o 
  -8   0   8        8.08       73.26     52.72 o 
  -7   0   8      110.05       76.43     55.35 o 
  -6   0   8       68.33      159.67     55.82 o 
  -5   0   8        2.61        7.42     42.45 o 
  -4   0   8        0.58       34.59     45.12 o 
  -3   0   8       26.34       69.33     46.31 o 
  -2   0   8      198.36      229.69     59.13 o 
  -1   0   8       79.92       41.51     40.65 o 
   0   0   8      230.65      138.70     53.80 o 
   1   0   8       47.43       29.77     50.02 o 
   2   0   8       11.08       54.09     49.19 o 
   3   0   8        7.48       15.31     46.20 o 
   4   0   8       10.40        5.19     51.82 o 
   5   0   8       36.15       33.30     52.47 o 
 -11   1   8        0.25      -19.74     45.33 o 
 -10   1   8        0.06       -7.45     41.01 o 
  -9   1   8        0.02       -6.36     38.57 o 
  -8   1   8        8.75       35.66     37.46 o 
  -7   1   8        0.83      -11.09     34.35 o 
  -6   1   8       15.23       36.22     32.44 o 
  -5   1   8       12.55      -37.42     26.84 o 
  -4   1   8        2.80       18.69     30.77 o 
  -3   1   8       13.00        9.96     31.34 o 
  -2   1   8        4.16        0.64     53.55 o 
  -1   1   8       52.02       35.22     34.97 o 
   0   1   8       41.22       85.32     34.30 o 
   1   1   8       11.31       18.35     33.10 o 
   2   1   8        2.47        9.65     34.94 o 
   3   1   8        3.50      -37.28     31.42 o 
   4   1   8        0.00       33.47     50.31 o 
   5   1   8        3.39      -26.51     44.79 o 
 -11   2   8        0.00       23.24     62.30 o 
 -10   2   8        1.02      -14.22     42.00 o 
  -9   2   8        4.36      -15.64     37.37 o 
  -8   2   8        0.97       62.02     36.63 o 
  -7   2   8       29.86      -18.93     36.94 o 
  -6   2   8        0.47      -43.91     29.27 o 
  -5   2   8       41.02       90.19     76.20 o 
  -4   2   8       39.18       42.74     30.89 o 
  -3   2   8       35.42       20.04     31.10 o 
  -2   2   8        9.46      -26.24     25.58 o 
  -1   2   8        2.41       15.10     31.76 o 
   0   2   8        0.02      -18.63     28.03 o 
   1   2   8      103.02      147.80     64.00 o 
   2   2   8       32.37       10.14     33.56 o 
   3   2   8        0.10      -14.48     32.26 o 
   4   2   8        0.00       35.46     36.80 o 
   5   2   8        2.77       33.01     40.24 o 
 -11   3   8        0.23       19.50     69.62 o 
 -10   3   8        1.21      -10.62     41.15 o 
  -9   3   8        1.04       -4.23     42.07 o 
  -8   3   8        0.77      -13.74     71.76 o 
  -7   3   8       38.86       33.65     42.65 o 
  -6   3   8      149.89      115.54     38.87 o 
  -5   3   8       32.95       33.55     32.32 o 
  -4   3   8       67.29       60.48     31.93 o 
  -3   3   8        2.72      -14.01     28.54 o 
  -2   3   8        2.73      -12.79     28.86 o 
  -1   3   8       12.66       28.74     32.21 o 
   0   3   8       17.40        5.05     45.85 o 
   1   3   8       14.03       40.24     52.52 o 
   2   3   8        1.20      -13.69     30.50 o 
   3   3   8        2.05        8.09     33.45 o 
   4   3   8        7.21       48.64     39.31 o 
   5   3   8        9.41      -21.45     38.44 o 
 -11   4   8        1.47       38.95     66.99 o 
 -10   4   8        0.42       46.81     61.08 o 
  -9   4   8        3.77      -27.72     37.70 o 
  -8   4   8        1.67       17.50     35.37 o 
  -7   4   8        7.65       -5.38     33.41 o 
  -6   4   8      148.20      115.99     67.89 o 
  -5   4   8       23.64       41.50     31.62 o 
  -4   4   8      175.20      120.85     39.80 o 
  -3   4   8       18.23        0.03     28.30 o 
  -2   4   8        6.22       29.61     57.84 o 
  -1   4   8        0.65      -41.63     29.90 o 
   0   4   8       47.37       59.80     33.98 o 
   1   4   8        0.34      -13.17     31.00 o 
   2   4   8        1.63       -0.19     30.82 o 
   3   4   8       27.86       33.98     35.61 o 
   4   4   8       22.90      -25.70     36.25 o 
   5   4   8        3.94       35.05     43.95 o 
 -11   5   8        5.12       29.77     47.42 o 
 -10   5   8        3.55      -20.73     57.75 o 
  -9   5   8       54.87       76.18     59.03 o 
  -8   5   8        0.95      -35.10     35.30 o 
  -7   5   8        7.72       -0.08     34.33 o 
  -6   5   8       11.08       27.05     35.95 o 
  -5   5   8       25.25       63.43     33.67 o 
  -4   5   8      129.58       96.17     38.81 o 
  -3   5   8        2.58      -37.79     26.53 o 
  -2   5   8       29.62       58.23     37.12 o 
  -1   5   8        0.62      -39.23     40.18 o 
   0   5   8        0.08       -9.08     32.68 o 
   1   5   8        0.14      -32.10     31.06 o 
   2   5   8      100.37      124.58     38.76 o 
   3   5   8       55.93       63.65     37.03 o 
   4   5   8        1.91      -28.33     36.10 o 
   5   5   8        6.44      -57.79     38.53 o 
 -11   6   8        0.02       42.85     45.32 o 
 -10   6   8        1.12       45.27     42.03 o 
  -9   6   8       10.16      -32.21     37.50 o 
  -8   6   8        0.00       -1.80     29.66 o 
  -7   6   8       11.84       19.78     34.48 o 
  -6   6   8        0.93       22.82     32.26 o 
  -5   6   8       38.72       35.59     35.64 o 
  -4   6   8      236.16      231.35     42.37 o 
  -3   6   8        6.48       35.41     31.99 o 
  -2   6   8       12.44        1.03     30.61 o 
  -1   6   8        0.40        8.64     31.11 o 
   0   6   8        2.59       23.27     40.94 o 
   1   6   8       28.09       55.90     36.56 o 
   2   6   8        1.32       83.51     37.96 o 
   3   6   8       25.15       31.76     57.22 o 
   4   6   8        0.34      -20.47     54.72 o 
   5   6   8        5.63       28.07     43.13 o 
 -11   7   8       12.33       60.89     47.76 o 
 -10   7   8       10.21        3.65     40.59 o 
  -9   7   8       35.55       15.33     39.38 o 
  -8   7   8        5.09      -41.11     40.09 o 
  -7   7   8        2.22        8.16     26.26 o 
  -6   7   8        5.82       22.93     26.52 o 
  -5   7   8       13.30       34.88     35.23 o 
  -4   7   8        4.76      -12.11     29.25 o 
  -3   7   8       24.31       39.85     32.55 o 
  -2   7   8        0.35      -26.31     27.60 o 
  -1   7   8        4.83      -20.50     31.62 o 
   0   7   8        3.27      -23.79     30.92 o 
   1   7   8        5.53        1.16     32.73 o 
   2   7   8       10.59       36.09     36.34 o 
   3   7   8        0.15      -27.42     36.48 o 
   4   7   8        6.44       48.79     41.41 o 
   5   7   8        6.10       30.30     43.52 o 
 -10   8   8        0.10        0.46     54.32 o 
  -9   8   8        8.48      -26.24     38.76 o 
  -8   8   8        0.18        9.70     37.25 o 
  -7   8   8        4.48       43.69     29.12 o 
  -6   8   8        8.84        2.99     39.58 o 
  -5   8   8       34.39       39.16     27.27 o 
  -4   8   8      173.78      187.30     42.43 o 
  -3   8   8       55.77       59.86     54.45 o 
  -2   8   8        1.08       -0.79     33.08 o 
  -1   8   8        1.14        9.81     32.10 o 
   0   8   8        2.82       -3.19     30.71 o 
   1   8   8        0.31       -7.57     63.57 o 
   2   8   8       93.58      105.60     53.28 o 
   3   8   8      133.45       35.54     39.89 o 
   4   8   8       26.64       -1.55     49.98 o 
   5   8   8        0.37        8.00     65.26 o 
 -10   9   8        0.05       25.08     44.44 o 
  -9   9   8       11.95       40.13     41.29 o 
  -8   9   8        3.17      -23.39     35.17 o 
  -7   9   8        0.05       26.26     54.70 o 
  -6   9   8        0.30       -0.36     29.29 o 
  -5   9   8        0.00        4.33     28.69 o 
  -4   9   8       10.27       15.69     27.61 o 
  -3   9   8      187.39      243.98     36.05 o 
  -2   9   8       13.62       14.62     82.16 o 
  -1   9   8        8.34       32.81     32.92 o 
   0   9   8        0.16       14.73     34.81 o 
   1   9   8       11.27       39.46     37.38 o 
   2   9   8      122.54      101.03     44.02 o 
   3   9   8       43.96       25.15     40.09 o 
   4   9   8        4.62       -5.30     39.40 o 
 -10  10   8        0.70        9.68     67.21 o 
  -9  10   8       10.82       17.14     41.65 o 
  -8  10   8        2.26       23.03     61.10 o 
  -7  10   8        1.52      -36.51     69.71 o 
  -6  10   8        5.59       56.05     29.28 o 
  -5  10   8       36.94       37.43     28.28 o 
  -4  10   8        1.64        4.06     27.20 o 
  -3  10   8        6.27        0.89     26.35 o 
  -2  10   8       49.74       61.79     29.18 o 
  -1  10   8        1.96       -6.69     39.93 o 
   0  10   8        0.04       16.41     33.07 o 
   1  10   8       72.15       -2.31     37.49 o 
   2  10   8        1.64      -53.01     35.34 o 
   3  10   8        6.70        3.25     39.31 o 
   4  10   8       28.56       49.50     45.96 o 
 -10  11   8        1.42       12.89     43.39 o 
  -9  11   8        2.34      -29.62     41.05 o 
  -8  11   8        4.48       15.37     38.24 o 
  -7  11   8        1.90       17.57     36.82 o 
  -6  11   8        4.33       65.04     38.65 o 
  -5  11   8       15.80      -27.70     26.13 o 
  -4  11   8        9.99       23.91     27.36 o 
  -3  11   8      107.30       71.50     31.12 o 
  -2  11   8        7.74       18.86     27.62 o 
  -1  11   8        0.74      -27.50     26.13 o 
   0  11   8        0.26       51.86     35.49 o 
   1  11   8       35.49      -42.68     41.08 o 
   2  11   8      191.22      147.93     45.64 o 
   3  11   8       32.43       43.20     34.59 o 
   4  11   8       10.99       -1.54     46.73 o 
  -9  12   8        1.17        0.55     42.03 o 
  -8  12   8       24.13       24.07     41.65 o 
  -7  12   8        0.15       -9.42     59.75 o 
  -6  12   8        3.52        5.59     36.09 o 
  -5  12   8        0.49      -29.08     27.86 o 
  -4  12   8        2.88       45.05     29.41 o 
  -3  12   8       33.19      -29.89     27.18 o 
  -2  12   8        0.42       20.37     29.27 o 
  -1  12   8        0.12      -13.42     28.72 o 
   0  12   8        4.66       16.37     30.63 o 
   1  12   8        4.18       24.30     32.57 o 
   2  12   8      137.83       99.81     37.05 o 
   3  12   8        0.27       21.20     45.27 o 
  -9  13   8        0.18       -0.73     44.05 o 
  -8  13   8        1.46      -13.49     38.56 o 
  -7  13   8        5.58      -28.96     34.74 o 
  -6  13   8        2.14       44.23     36.68 o 
  -5  13   8        0.58      -20.93     33.96 o 
  -4  13   8        2.52      -15.61     25.07 o 
  -3  13   8        7.38       27.61     26.83 o 
  -2  13   8        2.07       36.10     27.10 o 
  -1  13   8        0.58        3.83     25.56 o 
   0  13   8        7.17       16.05     31.89 o 
   1  13   8        0.56       27.46     27.84 o 
   2  13   8       44.91       76.34     51.01 o 
   3  13   8        0.12      -57.83     53.94 o 
  -9  14   8        0.01       33.52     43.92 o 
  -8  14   8       35.67       61.11     44.24 o 
  -7  14   8        7.01       14.21     37.90 o 
  -6  14   8        4.93       84.58     39.01 o 
  -5  14   8        2.50       75.07     42.81 o 
  -4  14   8        0.91       20.27     27.96 o 
  -3  14   8       24.91       28.42     27.62 o 
  -2  14   8        3.72       44.77     28.15 o 
  -1  14   8        0.14       13.08     26.43 o 
   0  14   8       36.41       61.40     30.49 o 
   1  14   8        2.90      -39.82     26.55 o 
   2  14   8        8.77       55.08     37.81 o 
   3  14   8        0.13      -34.20     47.71 o 
  -8  15   8        6.06      -25.23     38.37 o 
  -7  15   8        4.62       68.06     52.74 o 
  -6  15   8        4.12       48.64     41.63 o 
  -5  15   8        1.85      -18.66     36.73 o 
  -4  15   8        0.09       -3.42     54.38 o 
  -3  15   8        2.05       12.30     26.91 o 
  -2  15   8        3.89       18.92     28.17 o 
  -1  15   8        1.55       56.63     29.78 o 
   0  15   8        7.65       21.28     29.38 o 
   1  15   8        0.12        6.82     29.77 o 
   2  15   8        8.47      -27.78     36.90 o 
  -8  16   8       17.46       89.14     45.61 o 
  -7  16   8        1.74       55.10     41.11 o 
  -6  16   8        0.70       19.80     38.91 o 
  -5  16   8        0.05      -17.67     38.10 o 
  -4  16   8        1.97        8.60     37.57 o 
  -3  16   8        0.29      -24.43     26.33 o 
  -2  16   8        1.08      -16.66     33.05 o 
  -1  16   8        0.31       10.20     27.74 o 
   0  16   8        0.09      -33.20     29.36 o 
   1  16   8        0.23        0.63     35.82 o 
   2  16   8        4.06      -27.93     37.81 o 
  -7  17   8        0.06       64.49     43.46 o 
  -6  17   8        0.24        9.55     41.91 o 
  -5  17   8        1.99      -25.82     37.17 o 
  -4  17   8        2.20      -15.33     35.47 o 
  -3  17   8        1.67       15.79     35.37 o 
  -2  17   8       23.48      -16.67     29.89 o 
  -1  17   8        3.81        6.18     28.88 o 
   0  17   8       19.62      -26.30     29.39 o 
   1  17   8        0.19       53.49     56.62 o 
  -6  18   8        2.99       59.32     43.95 o 
  -5  18   8        2.97       51.47     49.66 o 
  -4  18   8        1.84       -8.19     39.22 o 
  -3  18   8       18.69       -6.21     35.19 o 
  -2  18   8        0.03        7.47     30.38 o 
  -1  18   8        7.37        6.02     30.21 o 
   0  18   8        1.14      -49.62     35.73 o 
  -5  19   8        0.31       24.82     41.57 o 
  -4  19   8        0.59      -28.34     67.60 o 
  -3  19   8        0.26      -22.19     35.74 o 
  -2  19   8        3.58        5.81     37.03 o 
  -1  19   8        0.00      -11.59     31.21 o 
 -10   1   9        0.07      -22.86     44.48 o 
  -9   1   9        0.62       14.90     44.90 o 
  -8   1   9        0.02       -2.39     39.70 o 
  -7   1   9       21.86      -16.12     37.44 o 
  -6   1   9        0.01        6.83     36.37 o 
  -5   1   9       23.92       -1.55     35.40 o 
  -4   1   9        3.78      -34.47     32.43 o 
  -3   1   9        0.77       12.29     46.99 o 
  -2   1   9        0.00      -12.61     35.74 o 
  -1   1   9       11.59      -41.95     33.65 o 
   0   1   9        3.72      -34.85     32.87 o 
   1   1   9       71.45       24.19     37.94 o 
   2   1   9        1.10       24.03     39.77 o 
   3   1   9        0.09      -43.14     38.43 o 
 -10   2   9        5.38       15.07     46.03 o 
  -9   2   9       15.74       24.70     41.97 o 
  -8   2   9       18.23      -13.11     39.24 o 
  -7   2   9       63.50       82.70     41.03 o 
  -6   2   9       26.69       31.54     38.64 o 
  -5   2   9        5.01      -11.58     35.08 o 
  -4   2   9       16.82        8.23     33.34 o 
  -3   2   9        0.03      -22.97     51.03 o 
  -2   2   9       24.57       14.88     35.23 o 
  -1   2   9        1.36      -18.72     34.22 o 
   0   2   9       25.75        4.63     34.00 o 
   1   2   9       14.52      -35.45     35.91 o 
   2   2   9        0.74       70.55     40.37 o 
   3   2   9        0.01       42.36     45.08 o 
 -10   3   9        1.17      -20.76     43.86 o 
  -9   3   9        9.64        2.84     42.45 o 
  -8   3   9        0.71        2.43     39.96 o 
  -7   3   9       36.71       42.09     40.61 o 
  -6   3   9       34.71      -30.28     36.15 o 
  -5   3   9        0.03       42.86     45.71 o 
  -4   3   9       46.45       56.22     38.04 o 
  -3   3   9        2.21      -33.86     33.21 o 
  -2   3   9        5.24      -17.61     35.99 o 
  -1   3   9        0.61      -26.19     32.66 o 
   0   3   9        2.01      -33.56     34.59 o 
   1   3   9        3.30        4.88     38.68 o 
   2   3   9        1.38       -3.19     38.43 o 
   3   3   9        2.69       39.81     41.91 o 
 -10   4   9        4.61       48.72     72.11 o 
  -9   4   9       11.03      -17.05     41.00 o 
  -8   4   9        3.65       19.10     42.18 o 
  -7   4   9       19.95       -7.06     37.90 o 
  -6   4   9        6.11       -9.17     35.58 o 
  -5   4   9      100.44      136.18     42.64 o 
  -4   4   9       34.77       26.61     36.56 o 
  -3   4   9        0.42       27.77     36.30 o 
  -2   4   9        0.10       29.53     35.75 o 
  -1   4   9       35.89       29.92     51.53 o 
   0   4   9        1.29       -1.79     37.90 o 
   1   4   9        7.38      -25.93     41.85 o 
   2   4   9        6.10        7.45     37.32 o 
   3   4   9        0.68      -28.39     38.21 o 
 -10   5   9        1.55      -50.92     60.25 o 
  -9   5   9        1.48       19.54     73.39 o 
  -8   5   9        1.06        2.61     71.48 o 
  -7   5   9        0.28       30.06     45.31 o 
  -6   5   9        0.10       -4.80     38.12 o 
  -5   5   9       56.09      135.45     44.49 o 
  -4   5   9      121.31       91.06     41.37 o 
  -3   5   9        0.01        1.10     33.89 o 
  -2   5   9        0.45       37.15     36.95 o 
  -1   5   9       27.34       -2.33     82.07 o 
   0   5   9        2.66      -54.11     36.07 o 
   1   5   9       28.14       48.27     42.56 o 
   2   5   9        0.58      -52.66     35.10 o 
   3   5   9       15.48      -21.04     39.88 o 
  -9   6   9        1.85      -63.39     53.44 o 
  -8   6   9        0.74        1.24     91.48 o 
  -7   6   9        0.08       24.43     38.84 o 
  -6   6   9       11.20      -48.82     36.03 o 
  -5   6   9       34.02       34.71     41.78 o 
  -4   6   9        6.96       -6.95     34.85 o 
  -3   6   9        0.02      -13.60     33.91 o 
  -2   6   9        7.76       10.94     36.84 o 
  -1   6   9       10.56       -1.90     34.95 o 
   0   6   9        0.34        1.14     37.20 o 
   1   6   9        3.18       45.80     40.30 o 
   2   6   9        8.20       -1.54     38.05 o 
   3   6   9        1.00       -9.30     71.15 o 
  -9   7   9        0.47      -13.51     59.67 o 
  -8   7   9        1.88        3.41     51.87 o 
  -7   7   9        0.12      -30.66     37.98 o 
  -6   7   9        4.62       19.92     39.89 o 
  -5   7   9        5.91       35.76     39.32 o 
  -4   7   9      110.06       75.01     40.81 o 
  -3   7   9        1.10       -7.62     34.76 o 
  -2   7   9        4.27       12.03     34.89 o 
  -1   7   9        2.27       13.94     37.97 o 
   0   7   9       22.06       64.17     70.68 o 
   1   7   9       43.82       67.63     45.00 o 
   2   7   9       24.55       54.19     42.97 o 
   3   7   9        1.87       45.90     44.41 o 
  -9   8   9        5.89       21.91     66.70 o 
  -8   8   9        0.59      -54.49     53.15 o 
  -7   8   9        0.05        4.62     40.80 o 
  -6   8   9        2.53      -13.20     71.03 o 
  -5   8   9        1.22       10.28     45.10 o 
  -4   8   9        6.12       15.54     38.21 o 
  -3   8   9        0.60       52.43     38.29 o 
  -2   8   9        1.59       36.31     37.24 o 
  -1   8   9        0.29      -45.88     37.04 o 
   0   8   9        0.62      -12.62     45.19 o 
   1   8   9        4.62      -20.10     68.32 o 
   2   8   9       27.10        5.55     41.64 o 
  -9   9   9        1.05        3.35     64.47 o 
  -8   9   9        1.91      -74.81     59.17 o 
  -7   9   9        0.10       11.02     42.25 o 
  -6   9   9        2.35       16.04     39.04 o 
  -5   9   9        7.86       22.07     39.58 o 
  -4   9   9       60.05       60.39     41.23 o 
  -3   9   9       48.04       47.31     41.39 o 
  -2   9   9       18.07       28.21     40.56 o 
  -1   9   9        0.10       69.08     51.49 o 
   0   9   9        3.05       40.71     42.56 o 
   1   9   9       23.20       48.35     42.27 o 
   2   9   9        0.05       15.19     43.46 o 
  -8  10   9        0.57        8.90     63.82 o 
  -7  10   9        0.08      -26.81     55.46 o 
  -6  10   9        1.21      -45.71     37.51 o 
  -5  10   9        6.68       -9.15     47.64 o 
  -4  10   9        1.22       -1.90     36.87 o 
  -3  10   9        0.73        9.84     42.00 o 
  -2  10   9        0.32        7.54     39.77 o 
  -1  10   9       13.45       95.52     41.58 o 
   0  10   9        6.24       -5.33     39.58 o 
   1  10   9       57.02       -6.52     41.32 o 
   2  10   9        3.26        4.81     44.76 o 
  -8  11   9        0.26       10.05     66.34 o 
  -7  11   9        0.02       23.24     54.67 o 
  -6  11   9        0.14       51.78     52.11 o 
  -5  11   9       16.37       51.33     42.83 o 
  -4  11   9       16.33        6.96     40.31 o 
  -3  11   9       27.97       57.16     42.35 o 
  -2  11   9        0.61       10.86     39.45 o 
  -1  11   9        4.63      -11.71     39.24 o 
   0  11   9        7.05      -19.35     38.56 o 
   1  11   9       31.39       -6.06     40.09 o 
  -8  12   9        0.47       57.69     67.93 o 
  -7  12   9        0.13      -54.59     55.28 o 
  -6  12   9        0.25      -30.05     54.20 o 
  -5  12   9       20.52        8.08     59.98 o 
  -4  12   9        0.12      -11.67     39.11 o 
  -3  12   9        0.20       78.98     42.85 o 
  -2  12   9        5.46        1.60     42.06 o 
  -1  12   9       42.00       -3.88     41.49 o 
   0  12   9       27.32      -12.44     42.36 o 
   1  12   9       30.33       -0.43     42.83 o 
  -7  13   9        0.86       12.91     42.11 o 
  -6  13   9        0.66       29.15     58.45 o 
  -5  13   9        2.06      -23.57     55.13 o 
  -4  13   9        0.87       24.64     41.27 o 
  -3  13   9       14.89       29.80     41.68 o 
  -2  13   9       37.37       33.78     44.47 o 
  -1  13   9       24.14       24.05     36.81 o 
   0  13   9       24.36      -34.97     35.29 o 
  -6  14   9        0.56      -58.23     38.82 o 
  -5  14   9        3.54       -9.55     57.73 o 
  -4  14   9       25.27       38.00     36.61 o 
  -3  14   9        0.60       -0.40     35.28 o 
  -2  14   9        1.16       18.74     36.93 o 
  -1  14   9        0.01       46.96     37.10 o 
   0  14   9       23.99       34.02     38.51 o 
  -5  15   9        1.55        1.54     42.90 o 
  -4  15   9        2.42       42.39     41.86 o 
  -3  15   9        0.04      -30.33     39.40 o 
  -2  15   9        1.19       43.16     38.56 o 
  -1  15   9        1.25      -10.77     38.91 o 
  -4  16   9        0.80      -32.84     80.54 o 
  -3  16   9        0.12       18.91     33.38 o 
  -8   0  10       37.63        1.55     68.07 o 
  -7   0  10       24.63      -66.56     56.00 o 
  -6   0  10      336.79      303.96     79.42 o 
  -5   0  10        9.74       36.61     58.99 o 
  -4   0  10       11.44       -1.87     61.33 o 
  -3   0  10        4.91       -3.21     61.76 o 
  -2   0  10       17.30       -2.70     61.73 o 
  -1   0  10       13.25       71.78     60.68 o 
   0   0  10        9.09       -5.51     60.43 o 
  -8   1  10        1.83       12.46     44.82 o 
  -7   1  10        4.74      -10.04     42.78 o 
  -6   1  10       35.75       16.13     54.16 o 
  -5   1  10       66.62       83.09     45.11 o 
  -4   1  10       10.37      -50.25     40.03 o 
  -3   1  10        1.32      -51.99     41.25 o 
  -2   1  10        0.52      -39.79     43.10 o 
  -1   1  10       13.89       -7.73     41.39 o 
   0   1  10        1.16      -22.83     40.31 o 
  -8   2  10        9.50        6.78     46.67 o 
  -7   2  10        0.13      -36.40     42.03 o 
  -6   2  10       57.15       51.07     45.46 o 
  -5   2  10        0.54       49.75     54.88 o 
  -4   2  10        1.89       -4.06     40.74 o 
  -3   2  10        2.91       10.37     43.65 o 
  -2   2  10        3.94      -54.48     36.32 o 
  -1   2  10       18.61      -26.18     42.74 o 
   0   2  10        1.74       45.47     43.42 o 
  -8   3  10        0.44       12.03     46.51 o 
  -7   3  10       16.48       65.62     48.36 o 
  -6   3  10       11.55       36.27     42.82 o 
  -5   3  10       31.16       55.92     43.88 o 
  -4   3  10       16.55       -7.86     41.22 o 
  -3   3  10        7.77      -49.52     41.93 o 
  -2   3  10        1.50       20.67     40.71 o 
  -1   3  10       19.94      -26.62     52.90 o 
   0   3  10       19.41       12.51     59.19 o 
  -8   4  10        0.34      -49.50     44.69 o 
  -7   4  10        0.50       11.22     49.69 o 
  -6   4  10        7.18      -34.24     39.80 o 
  -5   4  10       14.58       15.44     43.61 o 
  -4   4  10        0.03       -5.98     41.97 o 
  -3   4  10        0.03        7.95     39.84 o 
  -2   4  10        6.47      -21.35     40.47 o 
  -1   4  10        1.21      -33.49     68.43 o 
   0   4  10        7.84       53.90     53.66 o 
  -7   5  10        6.05      -13.65     44.42 o 
  -6   5  10        1.19       -5.42     45.04 o 
  -5   5  10       14.44      -58.67     86.32 o 
  -4   5  10        0.01      -18.48     39.18 o 
  -3   5  10        4.65        6.85     40.05 o 
  -2   5  10        4.73       11.56     51.26 o 
  -1   5  10        0.01      -23.99     40.33 o 
   0   5  10        4.84       -2.86     42.86 o 
  -7   6  10       11.60       83.80     57.30 o 
  -6   6  10        7.87       33.91     47.11 o 
  -5   6  10       15.47       57.80     46.52 o 
  -4   6  10        3.96       -8.34     43.08 o 
  -3   6  10        0.10       10.13     42.49 o 
  -2   6  10        1.80      -32.92     40.33 o 
  -1   6  10        1.02        6.17     47.75 o 
   0   6  10        0.24      -74.57     52.09 o 
  -7   7  10        0.28      -26.62     44.46 o 
  -6   7  10        2.75      -32.26     44.85 o 
  -5   7  10       11.76       66.57     45.03 o 
  -4   7  10        0.34      -65.04    109.94 o 
  -3   7  10        0.02      -12.17     41.99 o 
  -2   7  10        0.23        2.73     42.13 o 
  -1   7  10        0.06       34.85    129.62 o 
  -6   8  10        6.01       29.48     46.70 o 
  -5   8  10        4.60       51.46     49.03 o 
  -4   8  10        0.28      -14.50     41.86 o 
  -3   8  10        0.10       50.49     46.52 o 
  -2   8  10        5.54       31.33     42.24 o 
  -1   8  10        3.79      -26.38     43.12 o 
  -6   9  10        0.05       -9.24     74.38 o 
  -5   9  10        4.33       56.69     49.55 o 
  -4   9  10        1.81      -31.64     43.31 o 
  -3   9  10        0.23       -1.46     70.85 o 
  -2   9  10        2.58        9.74     44.38 o 
  -5  10  10        0.17        0.73     44.34 o 
  -4  10  10        0.49      -17.86     43.76 o 
  -3  10  10        5.40        9.81     44.23 o 
                                                 
